# Supplementary material for: catena-Poly[[[diaqua­cobalt(II)]bis­(μ-1,3-di-4-pyridylpropane-κ2 N:N′)] bis­(perchlorate) bis­(1,3-di-4-pyridyl­propane) bis­(2-methyl-4-nitro­aniline)]
Source: Acta Crystallogr Sect E Struct Rep Online. 2008 Aug 23;64(Pt 9):m1199–200. doi: 10.1107/S1600536808026470 (PMC2960494; doi:10.1107/S1600536808026470)
Supplement: Supplementary file 2 [file e-64-m1199-Isup2.hkl]

# 
# h,k,l, Fc-squared, Fo-squared, sigma(Fo-squared) and status flag 
# 
data_I
_shelx_title ' f1 in P-1' 
_shelx_refln_list_code          4 
_shelx_F_calc_maximum      162.72 
_exptl_crystal_F_000       729.00 
_reflns_d_resolution_high  0.8401 
 
loop_ 
 _symmetry_equiv_pos_as_xyz 
 'x, y, z' 
 '-x, -y, -z' 
 
_cell_length_a    10.9310 
_cell_length_b    11.6505 
_cell_length_c    15.2054 
_cell_angle_alpha  71.011 
_cell_angle_beta   82.401 
_cell_angle_gamma  68.393 
 
_shelx_F_squared_multiplier     1.000 
 
loop_ 
 _refln_index_h 
 _refln_index_k 
 _refln_index_l 
 _refln_F_squared_calc 
 _refln_F_squared_meas 
 _refln_F_squared_sigma 
 _refln_observed_status 
   2   0   0     1479.34     1498.88    106.76 o 
   3   0   0       91.53       71.60      9.23 o 
   4   0   0     4607.99     4790.10    151.84 o 
   5   0   0        4.85       -5.65      5.65 o 
   6   0   0     1243.70     1357.17     50.17 o 
   7   0   0       10.39       12.10      8.10 o 
   8   0   0      104.50       99.96     20.15 o 
   9   0   0      234.66      223.76     27.12 o 
  10   0   0        0.62      -13.39     13.39 o 
  11   0   0       12.12       94.89     31.90 o 
  12   0   0        2.65      -11.64     21.50 o 
 -11   1   0      140.85      166.44     32.94 o 
 -10   1   0        6.19        5.47     22.74 o 
  -9   1   0      303.49      335.47     34.98 o 
  -8   1   0        0.62       35.58     16.17 o 
  -7   1   0      293.95      275.89     17.85 o 
  -6   1   0      178.01      200.03     18.16 o 
  -5   1   0       64.24       47.49      8.15 o 
  -4   1   0      107.46       93.41      9.01 o 
  -3   1   0     3218.14     2886.17     93.17 o 
  -2   1   0     5803.08     6389.02    291.91 o 
  -1   1   0      219.17      243.01     10.88 o 
   2   1   0     9158.68     9252.24    411.95 o 
   3   1   0      505.25      545.91    104.89 o 
   4   1   0       42.70       40.54      9.80 o 
   5   1   0      979.06     1071.91     76.38 o 
   6   1   0      641.23      688.03     29.17 o 
   7   1   0       31.63       28.71      8.39 o 
   8   1   0      507.53      491.07     26.37 o 
   9   1   0        0.65      -12.39     12.39 o 
  10   1   0      120.05      154.65     27.12 o 
  11   1   0        0.80       16.32     22.09 o 
  12   1   0       35.96       16.32     24.13 o 
 -11   2   0        2.89      -17.27     22.79 o 
 -10   2   0       12.68        2.04     19.56 o 
  -9   2   0       14.55        4.43     22.19 o 
  -8   2   0      239.74      222.02     27.77 o 
  -7   2   0      222.89      172.06     22.99 o 
  -6   2   0      903.58      952.82     38.38 o 
  -5   2   0      212.19      194.00     13.71 o 
  -4   2   0      333.72      293.01     25.28 o 
  -3   2   0       95.62      101.16      8.92 o 
  -2   2   0      717.54      598.51     23.68 o 
  -1   2   0     5462.02     5682.75    205.45 o 
   0   2   0     3425.97     3495.99    109.89 o 
   1   2   0     5222.65     5317.03    138.80 o 
   2   2   0    10218.28    10587.74    346.55 o 
   3   2   0     2257.72     2151.10     74.95 o 
   4   2   0     1008.22     1957.43    568.59 o 
   5   2   0     4523.28     4923.84    156.49 o 
   6   2   0       41.18       25.61      6.98 o 
   7   2   0      981.59     1123.58     70.08 o 
   8   2   0      203.99      244.26     26.15 o 
   9   2   0        2.52      -13.19     13.19 o 
  10   2   0        8.49       12.74     16.92 o 
  11   2   0       18.20       24.63     18.51 o 
  12   2   0       37.58       85.98     31.75 o 
 -10   3   0       60.77       33.34     23.44 o 
  -9   3   0        0.51        1.54     19.90 o 
  -8   3   0       55.22        4.53     21.79 o 
  -7   3   0      206.58      210.48     26.32 o 
  -6   3   0      977.00     1028.77     42.26 o 
  -5   3   0      718.28      718.05     30.99 o 
  -4   3   0      562.93      513.22     23.82 o 
  -3   3   0      727.33      774.51     30.94 o 
  -2   3   0     2581.75     2148.07     71.84 o 
  -1   3   0      335.58      329.03     15.57 o 
   0   3   0     7859.92     8326.59    257.90 o 
   1   3   0       32.96       39.83      4.46 o 
   2   3   0      268.61      268.63     10.19 o 
   3   3   0      190.73      167.79     11.66 o 
   4   3   0     2807.97     2669.63     93.76 o 
   6   3   0      190.10      171.19     11.15 o 
   7   3   0      250.38      227.79     26.35 o 
   8   3   0      139.32      165.21     14.49 o 
   9   3   0      641.45      749.41     50.01 o 
  10   3   0        1.11      -12.94     12.94 o 
  11   3   0      179.22      217.30     30.55 o 
  12   3   0       58.38       71.50     27.42 o 
 -10   4   0       19.57        1.59     23.64 o 
  -9   4   0       83.33       77.52     24.08 o 
  -8   4   0        3.22        3.78     17.86 o 
  -7   4   0        0.52       -2.54     15.18 o 
  -6   4   0      352.03      333.99     21.06 o 
  -5   4   0      387.61      400.01     29.71 o 
  -4   4   0       50.40       37.43      8.42 o 
  -2   4   0      714.62      808.06     37.69 o 
  -1   4   0     6006.31     6376.62    200.84 o 
   0   4   0      494.29      520.50     26.02 o 
   1   4   0      763.50      775.60     28.66 o 
   2   4   0     1867.06     1599.34     45.28 o 
   3   4   0      120.04      111.41     15.33 o 
   4   4   0        5.90       -3.20     13.48 o 
   5   4   0      236.15      229.25     26.84 o 
   6   4   0        1.25        3.03      6.59 o 
   7   4   0       65.25       60.11      8.35 o 
   8   4   0      116.42      130.31     21.30 o 
   9   4   0       23.62       27.78     11.83 o 
  10   4   0      173.78      211.63     20.28 o 
  11   4   0       54.43       74.34     30.20 o 
  12   4   0       42.44       -3.18     25.03 o 
  -9   5   0       58.57       83.99     28.51 o 
  -8   5   0      159.68      181.22     29.16 o 
  -7   5   0      167.70      131.36     24.93 o 
  -6   5   0       61.13       72.90     20.95 o 
  -5   5   0      101.84       99.72     13.03 o 
  -4   5   0      185.09      150.00     14.30 o 
  -3   5   0       57.96       41.61     12.76 o 
  -2   5   0      556.16      643.36     28.67 o 
   1   5   0     1953.95     2206.69     99.72 o 
   2   5   0      349.22      370.76     14.53 o 
   3   5   0      875.42      846.17     26.65 o 
   4   5   0      936.17      940.02     39.41 o 
   5   5   0      431.77      503.26     26.54 o 
   6   5   0      117.04      140.61      9.63 o 
   7   5   0      105.66      117.87      9.92 o 
   8   5   0      251.88      265.27     17.80 o 
   9   5   0       76.74       69.30     14.28 o 
  10   5   0      284.93      279.24     37.52 o 
  11   5   0       17.94       35.58     29.06 o 
  12   5   0        1.97       35.53     30.80 o 
  -8   6   0      120.42       96.83     31.10 o 
  -7   6   0      186.56      140.72     26.77 o 
  -6   6   0      194.18      190.87     28.46 o 
  -5   6   0     1096.56     1295.91     75.78 o 
  -4   6   0      138.78      100.92     19.53 o 
  -3   6   0        5.42       -3.72      7.77 o 
  -2   6   0      932.30     1020.41     51.52 o 
   0   6   0      256.65      250.39     16.42 o 
   1   6   0      417.03      433.43     20.61 o 
   2   6   0      128.66      107.56      8.09 o 
   3   6   0      364.52      314.91     13.43 o 
   4   6   0      328.13      326.87     25.38 o 
   5   6   0       54.72       65.04     11.36 o 
   6   6   0      146.52      148.87     15.07 o 
   7   6   0       15.52        9.92     11.12 o 
   8   6   0        3.14       -4.37      9.21 o 
   9   6   0      242.24      221.29     20.79 o 
  10   6   0       68.30       62.94     20.50 o 
  11   6   0       38.71       31.94     22.94 o 
  12   6   0      113.80      106.04     33.14 o 
  -7   7   0       48.35       54.98     26.77 o 
  -6   7   0        3.18       10.75     18.66 o 
  -5   7   0      420.82      437.73     38.66 o 
  -4   7   0       87.75      108.87     14.95 o 
  -3   7   0      449.94      460.91     44.91 o 
  -2   7   0       65.34       64.86     21.15 o 
  -1   7   0      625.21      737.88     33.64 o 
   0   7   0      107.35       94.06     11.38 o 
   1   7   0       37.57       22.82     14.45 o 
   2   7   0        5.36        5.13      6.24 o 
   3   7   0      236.31      254.05     18.82 o 
   4   7   0      140.81      182.76     21.60 o 
   5   7   0      234.15      204.61     17.44 o 
   6   7   0      120.81      145.75     16.04 o 
   7   7   0      121.25      129.17     15.70 o 
   8   7   0       24.60       10.76     11.56 o 
   9   7   0       52.65       37.95     20.90 o 
  10   7   0       21.65        4.19     12.37 o 
  11   7   0       35.87       13.78     21.15 o 
  12   7   0        1.10        2.74     24.08 o 
  -6   8   0       11.92       13.24     20.25 o 
  -5   8   0       59.15       56.58     23.54 o 
  -4   8   0      287.49      302.17     24.22 o 
  -3   8   0      219.55      226.24     21.32 o 
  -2   8   0        1.50      -11.64     11.64 o 
  -1   8   0      506.62      541.72     28.46 o 
   0   8   0      122.70      130.99     25.97 o 
   1   8   0      531.92      502.16     40.20 o 
   2   8   0        3.00       20.80     15.87 o 
   3   8   0      572.31      581.63     43.74 o 
   4   8   0       11.19        3.64      9.29 o 
   5   8   0      573.87      645.80     33.84 o 
   6   8   0       15.08        7.13      9.61 o 
   7   8   0       35.22       42.59     11.96 o 
   8   8   0       39.81       30.56     12.91 o 
   9   8   0        3.53       14.88     14.17 o 
  10   8   0       67.67       41.95     31.32 o 
  11   8   0        0.18        9.45     23.14 o 
  12   8   0        8.51       34.53     30.40 o 
  -5   9   0        9.26       -1.14     18.76 o 
  -4   9   0       78.52       99.72     24.73 o 
  -3   9   0       15.64       23.12     15.27 o 
  -2   9   0      285.68      314.00     23.14 o 
  -1   9   0      242.63      254.91     30.25 o 
   0   9   0        0.59       17.37     16.42 o 
   1   9   0        2.63      -13.43     13.43 o 
   2   9   0      214.91      205.65     25.82 o 
   3   9   0      170.79      180.13     25.97 o 
   4   9   0      282.36      211.42     27.81 o 
   5   9   0      200.90      218.51     19.47 o 
   6   9   0        0.80       -5.32      9.44 o 
   7   9   0      231.77      264.13     24.19 o 
   8   9   0        4.22       17.44     13.42 o 
   9   9   0       66.27       66.34     23.93 o 
  10   9   0       10.58       20.03     22.24 o 
  11   9   0        3.89       -1.94     23.64 o 
  -3  10   0        1.51       41.00     24.98 o 
  -2  10   0      100.71      178.28     31.35 o 
  -1  10   0       46.78       71.35     22.84 o 
   0  10   0      162.87      173.51     29.81 o 
   1  10   0        5.07       33.79     18.96 o 
   2  10   0        2.40        8.16     14.93 o 
   3  10   0       45.88       45.93     20.30 o 
   4  10   0      780.39      890.38     62.84 o 
   5  10   0      294.49      319.78     25.25 o 
   6  10   0        0.55        8.01     17.19 o 
   7  10   0      105.77      113.25     21.05 o 
   8  10   0      224.55      215.42     22.36 o 
   9  10   0        5.66       13.40     13.13 o 
  10  10   0       11.30       24.15     16.58 o 
  11  10   0       25.13        3.38     25.48 o 
  -2  11   0       56.86       31.05     26.02 o 
  -1  11   0       21.60       11.84     21.79 o 
   0  11   0       19.97       45.33     24.33 o 
   1  11   0      106.03       92.45     24.98 o 
   2  11   0       32.57       50.16     23.78 o 
   3  11   0      135.93      102.75     27.86 o 
   4  11   0      177.28      212.97     30.40 o 
   5  11   0        0.69       45.33     22.34 o 
   6  11   0        0.93       52.34     61.65 o 
   7  11   0        1.45       -4.83     12.82 o 
   8  11   0       33.13       16.54     18.29 o 
   9  11   0        5.85        6.04     36.32 o 
  10  11   0      103.19      124.24     22.22 o 
   0  12   0        0.52       20.60     22.69 o 
   1  12   0       24.35      -18.91     18.91 o 
   2  12   0        3.64        1.69     20.00 o 
   3  12   0      131.22      141.61     29.95 o 
   4  12   0       43.06       65.68     25.48 o 
   5  12   0        2.06       39.16     22.29 o 
   6  12   0        0.41      -17.12     19.36 o 
   7  12   0      154.81      171.30     23.24 o 
   8  12   0        0.12       11.54     23.04 o 
   3  13   0       42.03       62.30     28.81 o 
   4  13   0       38.49       84.89     30.80 o 
   5  13   0        3.91      -15.47     19.90 o 
   6  13   0       38.59       73.39     28.16 o 
  -8 -12   1       15.18       64.89     32.04 o 
  -7 -12   1       39.46       -0.25     22.29 o 
  -6 -12   1       16.33       30.55     22.84 o 
  -5 -12   1        1.23        8.76     20.85 o 
  -4 -12   1      141.21      124.99     28.96 o 
  -3 -12   1       47.87       57.67     27.12 o 
  -2 -12   1       15.26       14.88     24.53 o 
  -1 -12   1        0.22      -14.48     22.09 o 
   0 -12   1        3.30      -21.60     21.60 o 
  -9 -11   1       49.95       33.44     22.19 o 
  -8 -11   1        3.78        3.63     22.49 o 
  -7 -11   1       36.43       50.63     16.17 o 
  -6 -11   1        1.39      -18.56     30.25 o 
  -5 -11   1        4.40        5.13     19.60 o 
  -4 -11   1       62.28       81.06     24.23 o 
  -3 -11   1      157.62      179.08     30.10 o 
  -2 -11   1       19.38       16.67     21.55 o 
  -1 -11   1       52.50       48.66     23.14 o 
   0 -11   1       14.28        8.16     20.40 o 
   1 -11   1        4.60      -11.54     17.86 o 
   2 -11   1       42.91       86.68     26.07 o 
 -10 -10   1       20.42       20.15     19.85 o 
  -9 -10   1        9.93       31.87     16.40 o 
  -8 -10   1      225.95      257.64     25.60 o 
  -7 -10   1       16.81       24.12     13.37 o 
  -6 -10   1       86.69       79.38     15.74 o 
  -5 -10   1       38.16       36.29     14.98 o 
  -4 -10   1      170.01      167.64     26.12 o 
  -3 -10   1       28.85       28.06     18.86 o 
  -2 -10   1        3.06        8.21     19.06 o 
  -1 -10   1      117.45      161.32     27.67 o 
   0 -10   1       15.05      -14.58     14.58 o 
   1 -10   1      240.26      292.63     34.28 o 
   2 -10   1       15.89       43.39     23.83 o 
 -10  -9   1       14.46       15.91     14.13 o 
  -9  -9   1      107.36       92.78     18.16 o 
  -8  -9   1       58.70       56.90     14.46 o 
  -7  -9   1        0.73      -10.05     10.05 o 
  -6  -9   1        0.90      -17.96     32.32 o 
  -5  -9   1      138.28      127.57     17.40 o 
  -4  -9   1        7.93      -11.79     12.14 o 
  -3  -9   1       58.91       94.89     21.60 o 
  -2  -9   1       44.84       27.96     16.92 o 
  -1  -9   1      178.79      144.45     23.83 o 
   0  -9   1       56.24       69.76     21.45 o 
   1  -9   1      137.41      168.43     26.72 o 
   2  -9   1       17.10        7.13     12.40 o 
   3  -9   1       18.11       47.75     15.23 o 
   4  -9   1       39.91       48.66     28.61 o 
   5  -9   1        9.17        6.57     23.78 o 
 -12  -8   1        0.18       61.20     34.13 o 
 -11  -8   1       34.72       23.59     26.57 o 
 -10  -8   1        0.52        3.89     15.15 o 
  -9  -8   1      221.29      210.22     24.23 o 
  -8  -8   1      210.28      226.25     21.15 o 
  -7  -8   1      220.74      216.25     43.64 o 
  -6  -8   1       56.52       40.23     23.39 o 
  -5  -8   1      670.42      705.31     36.11 o 
  -4  -8   1       58.27       77.60     12.89 o 
  -3  -8   1      636.21      659.50     46.97 o 
  -2  -8   1      100.34       76.63     18.91 o 
  -1  -8   1       20.15       67.22     17.61 o 
   0  -8   1      164.85      218.19     17.68 o 
   1  -8   1       70.84       62.63     11.72 o 
   2  -8   1      126.92      137.56     16.98 o 
   3  -8   1       20.31       35.18     13.96 o 
   4  -8   1       41.11       39.16     23.29 o 
   5  -8   1       54.21       96.13     29.90 o 
   6  -8   1        9.23        8.76     25.08 o 
 -12  -7   1        6.07      -12.14     19.21 o 
 -11  -7   1       22.41       25.18     21.30 o 
 -10  -7   1       72.75       61.16     15.47 o 
  -9  -7   1        0.69       11.89     12.02 o 
  -8  -7   1      158.43      154.35     17.67 o 
  -7  -7   1       13.87       17.20      9.75 o 
  -6  -7   1       80.45       78.79     12.93 o 
  -5  -7   1      355.53      406.16     24.60 o 
  -4  -7   1       63.53       56.95     10.66 o 
  -3  -7   1       22.92       15.06      8.74 o 
  -2  -7   1       28.53       40.34      8.99 o 
  -1  -7   1      475.49      465.69     30.15 o 
   0  -7   1        1.06       16.27     11.10 o 
   1  -7   1      806.48      916.99     72.25 o 
   2  -7   1        0.86       -3.03     21.60 o 
   3  -7   1      110.26       98.52     13.00 o 
   4  -7   1       33.61       20.89     13.29 o 
   5  -7   1      182.54      176.84     28.71 o 
   6  -7   1       12.60       15.87     20.15 o 
   7  -7   1       32.55        4.13     21.15 o 
 -12  -6   1       15.38       -0.90     20.85 o 
 -11  -6   1        2.48       35.18     20.00 o 
 -10  -6   1       35.88       53.63     14.80 o 
  -9  -6   1      116.84       99.62     24.18 o 
  -8  -6   1      147.51      161.02     16.15 o 
  -7  -6   1      403.37      342.29     22.67 o 
  -6  -6   1       69.07       55.92     11.14 o 
  -5  -6   1       48.64       42.31      9.48 o 
  -4  -6   1       59.48       42.47      9.62 o 
  -3  -6   1      168.42      159.51      9.43 o 
  -2  -6   1      609.01      589.07     25.26 o 
  -1  -6   1       28.03       27.99     10.37 o 
   0  -6   1      518.86      533.35     35.93 o 
   1  -6   1      157.38      169.21     13.68 o 
   2  -6   1        2.08       -5.65     10.95 o 
   3  -6   1      164.80      146.37     17.19 o 
   4  -6   1       95.73      101.11     17.32 o 
   5  -6   1       93.37       60.46     22.84 o 
   6  -6   1      200.83      236.20     33.64 o 
   7  -6   1      107.00      127.88     29.90 o 
   8  -6   1       21.88      -21.69     23.29 o 
 -12  -5   1       11.96        9.50     26.17 o 
 -11  -5   1      269.23      310.84     43.29 o 
 -10  -5   1        0.66       11.49     18.86 o 
  -9  -5   1      125.42      136.79     16.56 o 
  -8  -5   1        0.36        6.84      7.63 o 
  -7  -5   1      190.82      157.35     19.41 o 
  -6  -5   1      148.65      161.66     15.13 o 
  -5  -5   1        0.66       -2.09      6.65 o 
  -3  -5   1      340.40      308.78     15.05 o 
  -2  -5   1      138.44      126.49      8.09 o 
  -1  -5   1      604.29      750.94     29.62 o 
   0  -5   1     5536.14     6068.83    192.77 o 
   1  -5   1      639.88      708.84     55.33 o 
   2  -5   1     1906.33     1891.05     67.49 o 
   3  -5   1      124.77      122.46     12.38 o 
   4  -5   1      106.15      128.49     20.90 o 
   5  -5   1      346.20      352.79     28.71 o 
   7  -5   1      524.91      522.22     45.83 o 
   8  -5   1      152.72      189.73     29.90 o 
   9  -5   1       83.22      138.23     33.79 o 
 -12  -4   1        1.11       30.90     25.48 o 
 -11  -4   1       56.76       66.18     28.71 o 
 -10  -4   1        1.47       -2.91     11.54 o 
  -9  -4   1      298.34      311.37     34.80 o 
  -8  -4   1        0.52       14.13      7.88 o 
  -7  -4   1      249.41      303.20     23.92 o 
  -6  -4   1       13.54        3.34      6.85 o 
  -5  -4   1     1603.18     1574.91     60.21 o 
  -4  -4   1      853.06      807.27     34.45 o 
  -3  -4   1      265.53      242.66     16.17 o 
  -2  -4   1       35.97       25.20      7.51 o 
  -1  -4   1     1194.52     1060.48     37.91 o 
   1  -4   1      693.99      593.11     30.55 o 
   2  -4   1       10.13       -0.70     12.74 o 
   3  -4   1       35.20       31.74      7.78 o 
   4  -4   1      720.21      790.31     45.83 o 
   5  -4   1       30.68       43.36      9.68 o 
   6  -4   1       41.11       24.83     14.58 o 
   7  -4   1       28.78       48.76     20.20 o 
   8  -4   1       90.67       89.52     23.49 o 
   9  -4   1       94.02      136.24     31.80 o 
  10  -4   1       61.88       72.75     27.22 o 
 -12  -3   1       12.29      -18.41     18.41 o 
 -11  -3   1        0.61        4.63     18.51 o 
 -10  -3   1       21.27       27.67     20.80 o 
  -9  -3   1       46.08       29.90     16.97 o 
  -8  -3   1      118.57      127.36     14.69 o 
  -7  -3   1       15.29       -1.96      7.91 o 
  -6  -3   1      150.71      153.33     13.24 o 
  -5  -3   1      884.23      774.25     57.25 o 
  -4  -3   1      462.79      465.25     36.87 o 
  -3  -3   1      449.87      477.29     21.89 o 
  -2  -3   1     1801.76     1755.77     48.94 o 
  -1  -3   1       11.22       17.02      3.85 o 
   0  -3   1       48.61       47.59      6.57 o 
   1  -3   1     7864.56     8365.70    260.20 o 
   2  -3   1        1.93        9.40      5.08 o 
   3  -3   1     3242.47     3180.99    104.58 o 
   5  -3   1      555.43      593.71     27.38 o 
   6  -3   1      241.84      220.88     26.17 o 
   7  -3   1      928.02      878.64     57.97 o 
   8  -3   1       65.52       67.17     21.00 o 
   9  -3   1        0.63       -4.63     21.15 o 
  10  -3   1       16.55       22.29     27.72 o 
 -12  -2   1       50.02       39.71     25.38 o 
 -11  -2   1        8.07       10.00     17.07 o 
 -10  -2   1        2.43       56.97     23.39 o 
  -9  -2   1        6.94       41.90     20.10 o 
  -8  -2   1      499.30      546.33     26.91 o 
  -7  -2   1       19.58       28.29      9.35 o 
  -6  -2   1      157.57      170.01     12.61 o 
  -5  -2   1       58.24       50.55     11.05 o 
  -4  -2   1     2600.84     2347.51    112.85 o 
  -3  -2   1       32.36       22.78      5.68 o 
  -2  -2   1       26.26       21.39      4.27 o 
  -1  -2   1     6705.01     6178.19    161.31 o 
   0  -2   1    10988.42    11883.00    365.15 o 
   1  -2   1      313.94      334.11     15.16 o 
   2  -2   1      540.55      515.39     20.99 o 
   3  -2   1      886.37      953.66     35.37 o 
   4  -2   1     2587.98     2620.13    131.44 o 
   5  -2   1      118.15      150.01     21.20 o 
   6  -2   1     1041.94     1082.36     42.29 o 
   7  -2   1      119.04       91.61     21.55 o 
   8  -2   1      125.56      116.53     23.83 o 
   9  -2   1      312.70      324.23     35.78 o 
  10  -2   1        6.89       23.73     22.74 o 
  11  -2   1      100.95      129.37     39.61 o 
 -12  -1   1      136.84      205.00     35.43 o 
 -11  -1   1       45.46       49.36     21.99 o 
 -10  -1   1       26.50       20.55     20.30 o 
  -9  -1   1       29.04       28.31     18.66 o 
  -8  -1   1       80.89       79.36     12.70 o 
  -7  -1   1       27.07       18.64      9.55 o 
  -6  -1   1        4.78       -0.44      8.63 o 
  -5  -1   1      701.23      675.97     39.66 o 
  -3  -1   1     5851.13     5754.97    260.78 o 
  -1  -1   1        1.55        7.27      2.35 o 
   0  -1   1     4473.34     4981.32    154.32 o 
   1  -1   1    10405.45    10631.42    326.38 o 
   2  -1   1        0.84        8.59      3.88 o 
   3  -1   1      233.99      247.42     12.25 o 
   4  -1   1      963.94      893.33     33.29 o 
   5  -1   1     1064.83     1185.52     43.49 o 
   6  -1   1     1520.27     1587.32     56.95 o 
   7  -1   1       58.94       62.30     17.32 o 
   8  -1   1      461.62      454.64     40.85 o 
   9  -1   1       46.03       45.58     21.89 o 
  10  -1   1       13.22       17.32     20.25 o 
  11  -1   1       72.53       69.36     30.10 o 
 -12   0   1        1.09       45.03     32.34 o 
 -11   0   1       14.74      -14.63     25.33 o 
 -10   0   1      208.56      233.52     30.65 o 
  -9   0   1       59.94       62.89     23.44 o 
  -8   0   1      274.46      300.35     20.68 o 
  -7   0   1       13.69       -3.01      7.77 o 
  -6   0   1      493.52      514.70     24.93 o 
  -5   0   1        3.21        3.36      5.99 o 
  -4   0   1       31.51       25.18      9.26 o 
  -3   0   1      430.38      411.75     25.48 o 
  -2   0   1     1332.57     1367.31     65.93 o 
   2   0   1      895.34     1093.03     36.45 o 
   3   0   1     4538.60     4543.89    142.41 o 
   4   0   1      238.83      267.59     13.20 o 
   5   0   1     1103.13      966.62     35.85 o 
   6   0   1      160.63      188.12     12.73 o 
   7   0   1      724.68      736.74     31.35 o 
   8   0   1       46.98       23.78     16.42 o 
   9   0   1      154.32      169.08     28.51 o 
  10   0   1      186.43      173.26     28.26 o 
  11   0   1       51.58       41.40     22.24 o 
  12   0   1       23.83      -10.75     23.24 o 
 -11   1   1       58.00       36.97     23.04 o 
 -10   1   1       10.56       24.38     21.15 o 
  -9   1   1       63.34       48.22     20.80 o 
  -8   1   1       13.68       -7.81     16.07 o 
  -7   1   1       31.65       42.96     10.80 o 
  -6   1   1      879.45      908.74     37.32 o 
  -5   1   1     1510.41     1372.03     50.27 o 
  -4   1   1      583.72      561.16     27.64 o 
  -3   1   1      247.44      218.59     17.37 o 
  -2   1   1       62.22       75.14      9.21 o 
  -1   1   1      628.45      544.71     29.26 o 
   2   1   1     6682.32     6310.34    194.58 o 
   3   1   1      116.52      118.91      8.04 o 
   4   1   1     7536.73     6673.64    207.62 o 
   5   1   1     2294.52     2363.27     63.78 o 
   6   1   1     1779.16     1815.35     62.90 o 
   7   1   1       27.80       48.42      8.64 o 
   8   1   1       40.63       30.60     13.53 o 
   9   1   1      215.87      229.29     29.31 o 
  10   1   1       37.32       44.33     19.80 o 
  11   1   1       90.02      103.60     26.72 o 
  12   1   1       72.09      100.46     31.30 o 
 -11   2   1        1.08       42.39     32.99 o 
 -10   2   1        8.42      -18.51     18.51 o 
  -9   2   1      179.13      151.27     28.71 o 
  -8   2   1        5.92      -11.15     11.15 o 
  -7   2   1      322.48      344.51     22.17 o 
  -6   2   1       21.31       20.96      8.83 o 
  -5   2   1     2867.09     2838.23    154.10 o 
  -4   2   1       15.87        3.94     10.50 o 
  -3   2   1      565.31      588.59     35.33 o 
  -2   2   1     2785.65     2305.91     89.54 o 
  -1   2   1     9684.84    10560.99    471.71 o 
   0   2   1      498.55      442.50     25.48 o 
   1   2   1      340.90      376.63     35.53 o 
   2   2   1       19.22       26.06      3.83 o 
   3   2   1     8876.43     8296.97    216.14 o 
   4   2   1      899.91      912.05     32.82 o 
   5   2   1     2826.76     2941.59     95.63 o 
   6   2   1      281.40      278.33     15.23 o 
   7   2   1       15.91       12.86      8.56 o 
   8   2   1      847.16      912.47     54.49 o 
   9   2   1       35.35       37.67     14.88 o 
  10   2   1        8.86       32.14     20.00 o 
  11   2   1       61.01       75.83     23.69 o 
  12   2   1      174.49      171.32     32.09 o 
 -10   3   1       70.63       84.09     34.38 o 
  -9   3   1       56.36       40.40     20.55 o 
  -8   3   1        0.80       -7.76     15.57 o 
  -7   3   1       73.47       63.49     19.31 o 
  -6   3   1      831.45      845.67     37.41 o 
  -5   3   1       56.55       51.46     10.19 o 
  -4   3   1     1564.62     1698.56     61.47 o 
  -3   3   1        7.76        6.06      6.42 o 
  -2   3   1      205.68      197.75     12.28 o 
  -1   3   1     4792.66     4938.41    271.03 o 
   1   3   1      634.35      646.31     20.14 o 
   2   3   1     1366.82     1316.04     48.34 o 
   3   3   1     6724.43     6620.26    173.48 o 
   4   3   1       13.77        2.69      4.95 o 
   5   3   1     3135.95     3021.59     83.23 o 
   6   3   1      833.31      858.39     28.81 o 
   7   3   1      422.50      397.28     20.09 o 
   8   3   1       18.85       31.62      9.86 o 
   9   3   1      445.55      457.98     35.18 o 
  10   3   1       30.92       32.44     17.96 o 
  11   3   1        2.93        7.26     17.17 o 
  12   3   1      133.15      124.50     27.52 o 
 -10   4   1       61.96       41.90     25.23 o 
  -9   4   1      204.66      247.50     38.61 o 
  -8   4   1      113.98       70.21     21.50 o 
  -7   4   1        1.30       37.32     20.65 o 
  -6   4   1      165.60      161.52     15.31 o 
  -5   4   1      107.03      107.67     14.55 o 
  -4   4   1     1064.95     1033.38     41.76 o 
  -2   4   1     5470.16     5768.22    183.92 o 
  -1   4   1     5134.33     6126.35    193.48 o 
   0   4   1      897.06      743.20     45.88 o 
   1   4   1      357.88      327.02     15.23 o 
   2   4   1       24.31        8.69      7.44 o 
   3   4   1      307.08      271.07     15.48 o 
   4   4   1     4377.43     4405.26    117.69 o 
   5   4   1       77.01       66.74      7.31 o 
   6   4   1      542.30      503.26     19.30 o 
   7   4   1        1.31        2.18      5.78 o 
   8   4   1        5.05       -0.77      7.20 o 
   9   4   1      275.78      276.12     20.75 o 
  10   4   1       89.64      118.68     17.45 o 
  11   4   1       64.69       64.59     28.31 o 
  12   4   1       18.28      -17.22     27.12 o 
  -9   5   1        5.85       40.01     28.01 o 
  -8   5   1       29.12       15.77     21.40 o 
  -7   5   1      448.24      451.31     43.99 o 
  -6   5   1       37.01       57.58     21.05 o 
  -5   5   1      666.03      598.15     40.40 o 
  -4   5   1       38.83       19.07      8.48 o 
  -3   5   1       93.11       85.43     10.54 o 
  -2   5   1      215.37      269.16     16.24 o 
  -1   5   1     2954.25     2890.15     96.18 o 
   1   5   1     3924.76     3725.49    119.62 o 
   2   5   1       14.35       15.06      4.18 o 
   3   5   1      293.20      313.52     18.58 o 
   4   5   1      593.76      592.70     28.25 o 
   5   5   1      570.26      665.98     22.68 o 
   6   5   1     1788.02     1937.94     56.45 o 
   7   5   1      521.06      479.56     19.37 o 
   8   5   1      330.67      339.97     19.36 o 
   9   5   1      148.36      138.48     25.43 o 
  10   5   1       91.92      115.44     30.85 o 
  11   5   1       35.39       50.46     27.12 o 
  12   5   1       10.68       66.97     32.89 o 
  -8   6   1       79.61       39.36     21.94 o 
  -7   6   1      165.76      153.31     28.41 o 
  -6   6   1        7.90       12.69     18.06 o 
  -5   6   1      266.08      265.06     28.36 o 
  -4   6   1        9.11        1.31      9.37 o 
  -3   6   1      403.33      400.11     23.26 o 
  -2   6   1      237.12      254.09     17.32 o 
  -1   6   1      404.24      339.69     19.49 o 
   2   6   1     1290.25     1411.86     42.17 o 
   3   6   1      717.81      765.22     28.74 o 
   4   6   1      845.16      774.29     49.86 o 
   5   6   1      344.61      338.36     20.81 o 
   6   6   1        1.16        3.92      7.93 o 
   7   6   1      202.72      181.83     17.54 o 
   8   6   1      280.88      281.57     21.14 o 
   9   6   1       68.49       67.20     13.75 o 
  10   6   1      277.53      231.77     31.70 o 
  11   6   1       57.15       54.88     28.86 o 
  12   6   1       55.65       71.01     28.21 o 
  -7   7   1       85.12       94.19     26.62 o 
  -6   7   1       85.53       83.00     21.40 o 
  -5   7   1        8.34        9.96     10.67 o 
  -4   7   1      356.89      377.57     66.93 o 
  -3   7   1       35.68       38.01     11.61 o 
  -2   7   1      707.99      696.62     38.69 o 
  -1   7   1      755.05      750.88     33.64 o 
   0   7   1      939.16      855.71     35.89 o 
   1   7   1      103.56      116.44     11.88 o 
   2   7   1      421.74      417.36     19.94 o 
   3   7   1      427.65      447.25     26.10 o 
   4   7   1      472.93      486.45     38.21 o 
   5   7   1      417.77      375.53     22.68 o 
   6   7   1       65.99       49.92     11.81 o 
   7   7   1      156.91      191.77     28.41 o 
   8   7   1       37.95       32.83     11.72 o 
   9   7   1       24.00       25.15     16.62 o 
  10   7   1       17.98        6.07     19.51 o 
  11   7   1       73.29       70.51     28.16 o 
  12   7   1        0.18       20.80     26.52 o 
  -6   8   1       18.88       11.20     19.65 o 
  -5   8   1       49.51       60.26     21.74 o 
  -4   8   1      121.57      101.17     17.40 o 
  -3   8   1        1.65       -0.16     12.74 o 
  -2   8   1       79.30       86.20     12.55 o 
  -1   8   1      346.41      357.47     22.96 o 
   0   8   1      456.46      462.29     24.60 o 
   1   8   1        0.62       10.90     17.12 o 
   2   8   1       18.56       10.75     14.28 o 
   3   8   1      235.97      248.71     19.56 o 
   4   8   1      420.89      465.74     27.34 o 
   5   8   1       67.97       64.82     24.48 o 
   6   8   1       54.76       48.66     11.12 o 
   7   8   1       51.63       55.50     13.14 o 
   8   8   1      144.84      149.13     18.01 o 
   9   8   1        8.59       16.82     13.54 o 
  10   8   1        8.87      -17.91     21.20 o 
  11   8   1        6.15       14.48     21.55 o 
  12   8   1        0.15        8.56     24.93 o 
  -5   9   1       66.39       54.78     27.81 o 
  -4   9   1       70.29       78.39     43.17 o 
  -3   9   1      202.76      227.69     22.41 o 
  -2   9   1      162.67      155.34     24.48 o 
  -1   9   1      176.89      227.55     29.41 o 
   0   9   1       22.07       20.35     16.92 o 
   1   9   1      334.23      372.69     35.63 o 
   2   9   1      285.94      305.87     32.64 o 
   3   9   1        1.11       22.74     15.33 o 
   4   9   1      208.97      237.60     22.44 o 
   5   9   1      305.78      332.08     24.35 o 
   6   9   1       30.81       46.52     13.70 o 
   7   9   1      225.98      200.73     25.08 o 
   8   9   1      197.42      205.01     20.08 o 
   9   9   1       31.42       45.25     20.45 o 
  10   9   1       39.06       52.91     17.54 o 
  11   9   1       10.42        2.54     24.43 o 
  12   9   1        6.10       -0.30     28.26 o 
  -3  10   1        0.80       42.39     28.46 o 
  -2  10   1      222.69      247.60     32.94 o 
  -1  10   1      225.29      156.54     25.18 o 
   0  10   1       94.66       72.80     20.10 o 
   1  10   1       27.05        6.62     16.87 o 
   2  10   1       16.88       25.08     19.36 o 
   3  10   1      168.69      178.23     25.43 o 
   5  10   1        0.87      -10.17     10.17 o 
   6  10   1       72.33       75.23     15.39 o 
   7  10   1      385.73      402.17     29.18 o 
   8  10   1      184.34      174.36     23.76 o 
   9  10   1      205.34      189.46     23.39 o 
  10  10   1       17.69        7.38     18.81 o 
  11  10   1       52.74       93.40     30.55 o 
  -3  11   1        0.91       22.74     24.48 o 
  -2  11   1       62.47      106.13     26.17 o 
  -1  11   1       28.39       13.93     22.59 o 
   0  11   1       28.12       88.02     26.87 o 
   1  11   1       91.01       78.22     26.52 o 
   2  11   1       66.88       39.21     21.35 o 
   3  11   1        8.60        2.69     16.22 o 
   4  11   1      109.48      145.49     28.16 o 
   5  11   1        2.65      -14.53     14.53 o 
   6  11   1        1.10        9.56     12.93 o 
   7  11   1       36.24       36.74     16.78 o 
   8  11   1        4.30       23.00     20.33 o 
   9  11   1       12.34       15.29     43.24 o 
  10  11   1       31.23       13.85     16.82 o 
  -1  12   1       39.14       56.67     33.59 o 
   0  12   1        0.75       17.02     26.42 o 
   1  12   1       43.61       87.57     28.61 o 
   2  12   1       29.92       33.34     24.53 o 
   3  12   1      204.52      223.17     34.23 o 
   4  12   1       67.82      107.23     27.77 o 
   5  12   1        0.29      -16.72     16.72 o 
   6  12   1       42.19       35.03     16.29 o 
   7  12   1      116.49      102.52     20.82 o 
   8  12   1        6.28       14.85     15.08 o 
   9  12   1        0.47       18.89     17.27 o 
   2  13   1        1.07       48.86     28.86 o 
   3  13   1      153.89      183.36     36.03 o 
   4  13   1        8.69        3.09     24.88 o 
   5  13   1        0.32       43.49     24.08 o 
   6  13   1        9.40      -17.66     20.35 o 
   7  13   1       58.60       66.93     28.81 o 
  -7 -12   2       66.29      104.59     30.85 o 
  -6 -12   2       18.37       35.23     23.88 o 
  -5 -12   2        4.74       58.72     30.85 o 
  -4 -12   2       66.29       56.28     24.53 o 
  -3 -12   2       33.62       59.11     26.07 o 
  -2 -12   2       11.20       -6.12     19.85 o 
  -1 -12   2        3.42      -11.74     22.64 o 
  -9 -11   2       11.84       58.12     24.28 o 
  -8 -11   2        0.15      -18.06     18.06 o 
  -7 -11   2        0.21        0.15     20.40 o 
  -6 -11   2       34.20       49.46     23.69 o 
  -5 -11   2        0.90      -18.21     18.21 o 
  -4 -11   2       45.72       39.66     20.85 o 
  -3 -11   2       24.95       39.51     22.44 o 
  -2 -11   2       76.83       69.91     22.59 o 
  -1 -11   2        3.74      -15.97     21.79 o 
   0 -11   2       11.67       20.80     22.24 o 
   1 -11   2        5.97        0.65     23.83 o 
 -10 -10   2        7.94       -6.97     17.76 o 
  -9 -10   2      204.25      213.36     35.73 o 
  -8 -10   2      103.88       85.93     24.13 o 
  -7 -10   2       74.04       90.01     26.07 o 
  -6 -10   2       95.15      112.36     18.86 o 
  -5 -10   2      126.06      108.47     24.33 o 
  -4 -10   2      127.88      145.44     27.77 o 
  -3 -10   2       47.92       55.48     20.25 o 
  -2 -10   2        2.20       59.41     23.29 o 
  -1 -10   2       30.57       28.81     18.21 o 
   0 -10   2       27.85       31.10     20.50 o 
   1 -10   2       95.55      122.85     27.22 o 
   2 -10   2       27.27       60.66     24.88 o 
 -11  -9   2        0.11        3.63     22.49 o 
 -10  -9   2       37.44       54.14     24.38 o 
  -9  -9   2       10.03       -4.43     19.65 o 
  -8  -9   2      186.70      151.30     21.55 o 
  -7  -9   2      142.85      129.68     16.78 o 
  -6  -9   2        0.70       -9.33      9.33 o 
  -5  -9   2      107.14      139.19     24.23 o 
  -4  -9   2       23.85       -0.75     14.73 o 
  -3  -9   2      110.43      127.58     22.89 o 
  -2  -9   2      184.41      167.59     24.53 o 
  -1  -9   2        1.54       -7.51     14.53 o 
   0  -9   2        9.62        0.40     14.88 o 
   1  -9   2      187.76      192.52     27.47 o 
   2  -9   2       54.48       72.79     14.64 o 
   3  -9   2       34.52       36.90     15.26 o 
   4  -9   2       26.40       -2.59     18.06 o 
   5  -9   2       11.84       -3.83     21.89 o 
 -11  -8   2       20.01        1.69     25.13 o 
 -10  -8   2       13.78       -3.98     13.88 o 
  -9  -8   2       19.19       31.05     12.36 o 
  -8  -8   2      229.18      223.22     21.76 o 
  -7  -8   2       16.97       41.72     12.62 o 
  -6  -8   2       66.61       69.04     14.37 o 
  -5  -8   2      398.65      408.18     26.04 o 
  -4  -8   2      296.53      290.91     21.41 o 
  -2  -8   2       66.83       90.11     17.86 o 
  -1  -8   2       42.98       35.83     17.12 o 
   0  -8   2      171.49      165.97     15.99 o 
   1  -8   2        9.73       12.33     10.10 o 
   2  -8   2       25.50       36.22     41.10 o 
   3  -8   2        0.98      -10.37     10.37 o 
   4  -8   2       31.63       24.63     23.39 o 
   5  -8   2        6.18        4.73     22.44 o 
   6  -8   2        5.55       12.39     23.19 o 
 -11  -7   2       76.98       80.81     26.22 o 
 -10  -7   2        0.27       14.09     30.23 o 
  -9  -7   2      147.32      133.74     39.81 o 
  -8  -7   2        0.23       -2.83     11.35 o 
  -7  -7   2       21.93       20.62     10.14 o 
  -6  -7   2       10.19       13.66      9.89 o 
  -5  -7   2      999.78     1155.49     72.50 o 
  -4  -7   2      139.56      116.50     13.26 o 
  -2  -7   2       35.13       21.07     26.45 o 
  -1  -7   2        1.75       -3.02     10.45 o 
   0  -7   2      119.98      107.73     21.99 o 
   1  -7   2       31.18       39.54     10.11 o 
   2  -7   2      122.64      140.71     15.18 o 
   3  -7   2      300.81      342.44     32.04 o 
   4  -7   2      187.21      187.34     26.57 o 
   5  -7   2       22.40       22.14     22.29 o 
   6  -7   2       61.75       88.22     30.10 o 
   7  -7   2        5.54       52.74     28.26 o 
 -12  -6   2      114.78      147.09     33.89 o 
 -11  -6   2        1.18      -18.41     18.41 o 
 -10  -6   2      165.95      183.72     32.34 o 
  -9  -6   2      172.27      161.32     25.77 o 
  -8  -6   2      104.77      129.07     15.91 o 
  -7  -6   2      263.84      269.74     25.48 o 
  -6  -6   2       24.50       40.89     10.35 o 
  -5  -6   2      447.10      456.48     25.17 o 
  -4  -6   2      307.25      292.37     13.98 o 
  -3  -6   2      646.12      685.95     24.22 o 
  -2  -6   2       22.48        6.78     18.11 o 
  -1  -6   2       25.84       23.75      7.21 o 
   0  -6   2      331.95      344.48     19.22 o 
   1  -6   2      222.81      182.56     14.53 o 
   2  -6   2      135.99      134.73     14.28 o 
   3  -6   2      206.36      231.22     47.05 o 
   4  -6   2       91.63      137.12     26.00 o 
   5  -6   2      211.04      181.02     25.48 o 
   6  -6   2       14.33       38.61     17.96 o 
   7  -6   2       74.84       55.23     21.84 o 
   8  -6   2       18.65      -17.07     17.07 o 
 -12  -5   2        5.37       12.79     28.66 o 
 -11  -5   2       43.29       55.48     28.86 o 
 -10  -5   2        0.44       14.02     14.68 o 
  -9  -5   2       13.44       10.71     10.70 o 
  -8  -5   2      249.95      221.52     18.54 o 
  -7  -5   2       73.69       81.03     15.97 o 
  -6  -5   2      246.17      234.25     17.89 o 
  -5  -5   2       27.97       41.17     10.00 o 
  -4  -5   2      255.65      273.95     17.46 o 
  -3  -5   2      132.87      125.11      8.38 o 
  -2  -5   2      117.75      130.56     19.36 o 
  -1  -5   2      429.92      455.94     28.01 o 
   0  -5   2      627.40      636.20     27.17 o 
   1  -5   2      109.75       80.56     10.14 o 
   2  -5   2       89.32      104.60     15.45 o 
   3  -5   2      220.95      232.52     21.84 o 
   4  -5   2       37.17       35.14     14.88 o 
   5  -5   2       20.68       12.59     14.18 o 
   6  -5   2        9.30       -8.76     14.08 o 
   7  -5   2      630.78      625.26     50.75 o 
   8  -5   2        6.75      -17.47     17.47 o 
   9  -5   2       42.91       33.09     24.98 o 
 -12  -4   2       27.69       28.06     25.58 o 
 -11  -4   2      263.36      223.71     32.74 o 
 -10  -4   2       87.87       86.67     42.44 o 
  -9  -4   2      105.05      120.69     17.73 o 
  -8  -4   2       38.88       33.17     14.41 o 
  -7  -4   2      339.91      309.65     26.97 o 
  -6  -4   2      301.70      285.50     19.00 o 
  -5  -4   2      322.72      377.22     21.37 o 
  -4  -4   2      746.28      854.90     36.11 o 
  -3  -4   2      415.61      376.39     14.64 o 
  -2  -4   2      180.26      224.39     15.28 o 
  -1  -4   2       26.27       25.21      5.96 o 
   0  -4   2       13.75       31.54      8.14 o 
   1  -4   2      901.32     1086.98     61.92 o 
   2  -4   2      910.16     1042.66     65.68 o 
   4  -4   2      842.33      918.31     38.23 o 
   5  -4   2      106.05       95.01     16.67 o 
   6  -4   2      109.46       91.06     22.64 o 
   7  -4   2      192.76      202.96     31.90 o 
   8  -4   2      232.75      210.48     35.18 o 
   9  -4   2       47.88       96.88     29.86 o 
 -11  -3   2        1.77       19.85     22.59 o 
 -10  -3   2      277.92      225.90     30.45 o 
  -9  -3   2        3.11       16.57     10.55 o 
  -8  -3   2      112.66      142.59     23.31 o 
  -7  -3   2      685.64      678.36     44.53 o 
  -6  -3   2      553.02      559.95     28.16 o 
  -5  -3   2      242.55      199.80     14.48 o 
  -4  -3   2       15.26        4.18      5.35 o 
  -3  -3   2      203.52      219.35     10.41 o 
  -2  -3   2     1807.66     1658.16     46.98 o 
  -1  -3   2     1075.69     1013.99     36.31 o 
   0  -3   2        8.20        5.82      7.84 o 
   1  -3   2       53.27       47.70      6.90 o 
   2  -3   2       14.10        4.01      4.83 o 
   3  -3   2      475.45      512.56     23.32 o 
   4  -3   2      225.51      211.29     14.12 o 
   5  -3   2      173.18      148.39     15.25 o 
   7  -3   2       24.31       11.59     15.23 o 
   8  -3   2        8.95       21.05     15.82 o 
   9  -3   2        5.96       -8.61     20.30 o 
  10  -3   2       32.57        9.85     26.37 o 
 -12  -2   2       62.39       56.67     31.10 o 
 -11  -2   2        8.81       20.30     23.98 o 
 -10  -2   2       50.84       56.33     21.74 o 
  -9  -2   2        9.73        3.02     12.94 o 
  -8  -2   2      123.30      132.10     14.85 o 
  -7  -2   2        4.93        2.84      9.35 o 
  -6  -2   2      301.56      223.02     21.69 o 
  -5  -2   2       41.18       27.67     10.65 o 
  -4  -2   2       16.80       26.97      9.30 o 
  -3  -2   2       90.30       87.69     22.32 o 
  -2  -2   2     1012.50      879.65     26.45 o 
   0  -2   2     1205.37     1247.84     42.71 o 
   1  -2   2      567.94      566.78     26.75 o 
   2  -2   2       78.98       81.00      9.53 o 
   3  -2   2      590.09      602.75     24.72 o 
   4  -2   2        4.64       13.85      9.83 o 
   5  -2   2     1204.40     1121.86     42.29 o 
   6  -2   2      177.18      179.58     22.24 o 
   7  -2   2      910.16      976.36     61.35 o 
   8  -2   2       43.95       50.50     21.79 o 
   9  -2   2       87.91      109.22     25.58 o 
  10  -2   2       19.13       21.20     24.08 o 
  11  -2   2      104.96      116.48     37.67 o 
 -12  -1   2       20.93       21.00     24.73 o 
 -11  -1   2       53.22       53.79     26.62 o 
 -10  -1   2       95.41      139.72     30.05 o 
  -9  -1   2      265.93      369.41     36.07 o 
  -8  -1   2      126.63      116.71     14.86 o 
  -7  -1   2       73.21       69.54     14.53 o 
  -6  -1   2     1147.13     1241.86     47.94 o 
  -5  -1   2       95.24       95.34     13.83 o 
  -4  -1   2     1057.04     1092.10     58.02 o 
  -3  -1   2      906.72     1074.58     56.18 o 
  -2  -1   2    22042.44    20974.94    930.23 o 
  -1  -1   2      151.49      126.23      5.95 o 
   0  -1   2     1776.55     1496.62     49.31 o 
   1  -1   2      573.38      605.34     22.38 o 
   2  -1   2      109.17      116.31      9.65 o 
   3  -1   2        1.24       -7.53      9.75 o 
   4  -1   2      359.89      357.96     16.34 o 
   5  -1   2      674.73      649.34     26.42 o 
   6  -1   2      936.04      960.63     37.11 o 
   7  -1   2      643.82      613.27     42.59 o 
   9  -1   2       57.24       53.69     21.50 o 
  10  -1   2       18.93        4.98     20.65 o 
  11  -1   2      139.10      107.63     27.27 o 
 -11   0   2        1.74       19.51     26.72 o 
 -10   0   2      116.37      157.68     31.99 o 
  -9   0   2      155.92      206.55     29.46 o 
  -8   0   2       28.25       24.37     19.98 o 
  -7   0   2        6.18       23.01      9.92 o 
  -6   0   2      596.05      779.07     48.76 o 
  -5   0   2     2092.31     2338.60    115.84 o 
  -4   0   2      767.12      838.68     48.07 o 
  -3   0   2      149.90      143.97     11.04 o 
  -2   0   2     9264.70     9575.27    428.37 o 
  -1   0   2     5481.74     4793.45    149.51 o 
   1   0   2      481.70      447.54     16.70 o 
   2   0   2    11352.60    11424.35    486.54 o 
   4   0   2       40.66       38.13      8.26 o 
   5   0   2      294.92      275.13     13.68 o 
   6   0   2      122.79      104.81      9.21 o 
   7   0   2      127.07      132.21     19.60 o 
   8   0   2     1052.20     1105.73     65.23 o 
   9   0   2       41.60       62.80     19.31 o 
  10   0   2      226.77      246.16     31.80 o 
  11   0   2        3.60      -11.39     21.25 o 
  12   0   2       14.19       47.92     30.50 o 
 -11   1   2        0.47      -15.77     21.30 o 
 -10   1   2       41.04       38.16     22.34 o 
  -9   1   2       63.86      127.48     24.88 o 
  -8   1   2      219.55      237.29     19.52 o 
  -7   1   2        6.06       -4.46     19.73 o 
  -6   1   2     1404.14     1342.93     73.14 o 
  -5   1   2      351.07      380.30     28.01 o 
  -4   1   2        7.15       20.35     10.20 o 
  -3   1   2     1094.00     1159.87     59.91 o 
  -2   1   2      231.22      263.87     18.96 o 
  -1   1   2     5803.16     5863.79    264.81 o 
   0   1   2     1396.36     1309.42     36.26 o 
   1   1   2     1595.19     1796.29     48.65 o 
   2   1   2        0.54       17.07      6.89 o 
   3   1   2       44.48       41.44      4.44 o 
   4   1   2      869.94      935.43     32.97 o 
   5   1   2     2450.58     2484.64     81.49 o 
   6   1   2       25.86       21.88      6.27 o 
   7   1   2        1.08       13.19     11.25 o 
   8   1   2        8.54        6.82     11.99 o 
   9   1   2      190.58      178.38     23.83 o 
  10   1   2      110.76      113.60     23.69 o 
  11   1   2      163.92      209.33     33.84 o 
  12   1   2       82.76       93.25     27.02 o 
 -11   2   2        6.36       40.35     30.20 o 
 -10   2   2        3.51       -4.03     18.26 o 
  -9   2   2      260.81      302.28     37.87 o 
  -8   2   2       94.57       92.60     22.89 o 
  -7   2   2      271.18      274.97     25.48 o 
  -6   2   2      350.82      323.63     27.37 o 
  -5   2   2        2.86      -10.27     10.62 o 
  -4   2   2     2234.65     2557.50     86.73 o 
  -3   2   2      170.11      180.77     17.22 o 
  -2   2   2      464.63      374.68     25.08 o 
  -1   2   2     4780.59     4578.03    208.94 o 
   0   2   2    19463.57    18458.20    818.63 o 
   1   2   2      142.96      134.93      6.34 o 
   2   2   2    21215.57    21870.38    562.99 o 
   3   2   2       94.78       88.56      6.82 o 
   4   2   2     1988.79     2175.37     70.94 o 
   5   2   2      985.75     1046.97     43.69 o 
   6   2   2     2641.41     2433.53     93.10 o 
   7   2   2      109.02      122.47     10.65 o 
   8   2   2      149.56      137.13     19.60 o 
   9   2   2       70.79       85.34     16.92 o 
  10   2   2       49.62       50.65     19.31 o 
  11   2   2       14.29       41.15     23.88 o 
  12   2   2       40.41       35.18     24.08 o 
 -10   3   2        0.68       -7.56     26.87 o 
  -9   3   2       19.58       22.39     21.25 o 
  -8   3   2       12.12       13.88     19.65 o 
  -7   3   2      508.52      493.16     37.07 o 
  -6   3   2       72.75       62.52     11.47 o 
  -5   3   2      435.56      428.77     32.04 o 
  -4   3   2        1.10       15.37      7.23 o 
  -3   3   2       92.53      116.41     10.74 o 
  -2   3   2        7.47        5.03      6.52 o 
  -1   3   2    12437.97    12227.80    547.54 o 
   0   3   2     1132.67     1156.14     59.31 o 
   1   3   2      181.11      178.53     15.57 o 
   2   3   2      537.58      563.02     17.79 o 
   4   3   2      350.70      311.43     12.43 o 
   5   3   2      468.78      556.92     22.65 o 
   6   3   2       29.81       26.20      5.61 o 
   7   3   2      199.91      227.33     14.45 o 
   8   3   2      419.47      422.40     31.85 o 
   9   3   2        7.38       11.99     12.89 o 
  10   3   2      198.62      206.45     26.22 o 
  11   3   2        2.40       15.87     19.46 o 
  12   3   2       55.14       68.97     22.69 o 
 -10   4   2      119.83       86.08     33.09 o 
  -9   4   2        1.60        3.13     24.03 o 
  -8   4   2        2.55       -5.42     15.77 o 
  -7   4   2      152.75      155.20     26.07 o 
  -6   4   2      138.15      153.95     21.00 o 
  -5   4   2      247.82      270.84     18.90 o 
  -4   4   2       12.35        9.31      7.56 o 
  -3   4   2      801.63      778.35     33.54 o 
  -2   4   2     2842.75     3118.71    103.22 o 
  -1   4   2     4676.79     4677.29    173.48 o 
   0   4   2      175.00      165.15     16.22 o 
   1   4   2      928.43      890.95     35.71 o 
   2   4   2       24.08       24.46      6.83 o 
   3   4   2      850.81      751.05     35.60 o 
   4   4   2     5420.50     5432.11    144.19 o 
   5   4   2     2047.95     2094.09     59.47 o 
   6   4   2       50.64       39.54      7.18 o 
   7   4   2     2755.18     2575.75     73.51 o 
   8   4   2      499.93      494.60     24.38 o 
   9   4   2      166.00      170.10     16.24 o 
  10   4   2        3.21       -7.68     10.52 o 
  11   4   2      113.79      117.13     34.73 o 
  12   4   2       12.51       -1.04     28.56 o 
  -9   5   2       43.69       87.08     30.25 o 
  -8   5   2      220.10      175.15     31.00 o 
  -7   5   2      558.70      470.76     41.95 o 
  -6   5   2       16.58       -9.69     10.47 o 
  -5   5   2       36.46       20.93     10.62 o 
  -4   5   2      775.20      892.57     54.49 o 
  -3   5   2       10.15        6.73      7.91 o 
  -2   5   2     1624.97     1438.81     53.07 o 
  -1   5   2        2.71        5.64      6.31 o 
   0   5   2     2218.93     2182.16     73.83 o 
   1   5   2       31.07       26.42      6.34 o 
   2   5   2     1419.15     1489.79     43.27 o 
   4   5   2     1007.67     1054.19     42.99 o 
   6   5   2      886.07      946.78     30.84 o 
   7   5   2      429.51      421.03     17.67 o 
   8   5   2      152.09      156.81     14.25 o 
   9   5   2      203.87      161.22     28.06 o 
  10   5   2      193.81      190.23     34.08 o 
  11   5   2      430.40      449.02     52.74 o 
  12   5   2       15.92      -14.53     23.78 o 
  13   5   2        8.77        4.33     31.65 o 
  -8   6   2        9.51        9.45     27.52 o 
  -7   6   2      146.50      137.58     24.73 o 
  -6   6   2       71.82      101.48     15.66 o 
  -5   6   2      319.13      344.08     22.57 o 
  -4   6   2       17.42       14.83      9.48 o 
  -3   6   2       23.03       17.79      9.04 o 
  -2   6   2      156.58      126.69     13.28 o 
  -1   6   2      990.56      906.65     50.06 o 
   0   6   2      136.26      125.69     15.05 o 
   1   6   2       30.60       22.66      6.34 o 
   2   6   2     2541.72     2585.74     72.36 o 
   3   6   2     2677.76     2778.39     99.94 o 
   4   6   2     1300.53     1228.86     50.11 o 
   5   6   2       43.01       39.06      9.48 o 
   6   6   2        5.84       14.38      9.03 o 
   7   6   2       30.72       38.16     11.00 o 
   8   6   2      502.56      512.75     28.75 o 
   9   6   2       26.36       10.40     18.01 o 
  10   6   2       27.38       35.53     21.79 o 
  11   6   2       70.49       88.82     28.71 o 
  12   6   2       80.80       42.15     25.53 o 
  -8   7   2       69.06       36.12     24.13 o 
  -7   7   2        5.00       13.39     21.60 o 
  -6   7   2      116.80      165.20     32.39 o 
  -5   7   2        4.88        6.49     11.40 o 
  -4   7   2        9.00       10.47     14.80 o 
  -3   7   2      270.80      253.00     28.84 o 
  -2   7   2       43.54       34.65      9.61 o 
  -1   7   2      267.59      239.71     16.34 o 
   0   7   2       50.07       67.88      9.89 o 
   1   7   2      575.21      552.77     32.09 o 
   3   7   2     1515.75     1587.16     63.03 o 
   4   7   2     1299.73     1348.23     56.08 o 
   5   7   2      339.13      382.69     34.78 o 
   6   7   2      212.69      196.03     16.76 o 
   7   7   2      150.81      159.38     15.79 o 
   8   7   2       41.19       64.09     14.04 o 
   9   7   2       69.77       57.99     13.05 o 
  10   7   2      333.70      289.94     37.42 o 
  11   7   2       23.86        4.28     22.39 o 
  12   7   2       11.06      -20.40     20.40 o 
  -7   8   2        8.86      -18.11     18.11 o 
  -6   8   2       72.32       55.83     23.83 o 
  -5   8   2       43.19       36.65     31.77 o 
  -4   8   2      170.81      143.97     17.77 o 
  -3   8   2      146.93      128.42     16.53 o 
  -2   8   2       48.31       59.39     21.07 o 
  -1   8   2        1.36        1.50      8.78 o 
   0   8   2      477.60      509.03     33.89 o 
   1   8   2       42.90       70.34     10.79 o 
   2   8   2      289.89      369.51     33.99 o 
   3   8   2      843.37      865.25     56.67 o 
   4   8   2      351.78      351.82     23.56 o 
   5   8   2      412.83      432.73     27.03 o 
   6   8   2       48.83       54.01     11.66 o 
   7   8   2      288.26      305.83     23.77 o 
   8   8   2       22.83       38.03     11.78 o 
   9   8   2      225.46      171.71     28.34 o 
  10   8   2       70.77       46.18     22.99 o 
  11   8   2       49.42       73.69     30.25 o 
  12   8   2        0.59       21.74     26.92 o 
  -6   9   2       27.94      -19.26     19.26 o 
  -5   9   2       37.24       61.95     23.34 o 
  -4   9   2       16.48        4.94     12.35 o 
  -3   9   2      168.84      166.61     19.02 o 
  -2   9   2      296.18      270.47     21.36 o 
  -1   9   2      106.95      142.21     15.78 o 
   0   9   2       11.67        3.83     15.82 o 
   1   9   2        0.37      -10.15     12.04 o 
   2   9   2      290.30      272.03     28.41 o 
   3   9   2       49.29       63.79     18.91 o 
   4   9   2      286.69      287.15     23.24 o 
   5   9   2      707.49      734.24     39.08 o 
   6   9   2       56.51       63.39     14.85 o 
   7   9   2       72.24       68.28     13.54 o 
   8   9   2       64.07       73.67     14.19 o 
   9   9   2      144.39       97.34     17.84 o 
  10   9   2       85.36      108.67     28.66 o 
  11   9   2       46.05       64.93     31.50 o 
  12   9   2       15.91       22.44     32.39 o 
  -4  10   2       51.85       73.84     26.47 o 
  -3  10   2       47.37       47.17     21.84 o 
  -2  10   2      162.16      145.89     29.81 o 
  -1  10   2      426.26      374.78     39.81 o 
   0  10   2       29.80       59.06     24.08 o 
   1  10   2      403.45      404.88     38.61 o 
   2  10   2      155.15      146.49     25.77 o 
   3  10   2      368.01      401.50     40.60 o 
   4  10   2       17.22       39.36     12.61 o 
   5  10   2       45.25       65.52     16.32 o 
   6  10   2        2.88        6.06     11.76 o 
   7  10   2      187.11      205.73     22.03 o 
   8  10   2       95.36       86.16     23.11 o 
   9  10   2        0.42       19.22     15.42 o 
  10  10   2       28.54       66.41     16.73 o 
  11  10   2       15.33       63.54     28.56 o 
  -3  11   2       11.41       -6.77     28.01 o 
  -2  11   2       80.45       63.49     30.40 o 
  -1  11   2       46.49       49.56     29.76 o 
   0  11   2       49.02       50.11     21.74 o 
   1  11   2       86.71       42.05     22.14 o 
   2  11   2       61.59       74.19     22.59 o 
   3  11   2      419.71      495.69     45.73 o 
   5  11   2       86.07       87.89     17.03 o 
   6  11   2        5.57        0.76     13.24 o 
   7  11   2        1.73      -12.68     12.68 o 
   8  11   2       36.79       33.99     15.74 o 
   9  11   2      137.26      141.28     21.04 o 
  10  11   2       15.03       -7.39     30.00 o 
  -1  12   2       16.83      -15.52     15.52 o 
   0  12   2       21.67       34.78     24.53 o 
   1  12   2        4.31       12.24     21.35 o 
   2  12   2       69.83       60.76     26.77 o 
   3  12   2      112.31      122.31     27.47 o 
   4  12   2      137.94      139.03     30.10 o 
   5  12   2        0.35      -10.25     19.01 o 
   6  12   2      166.31      168.56     21.81 o 
   7  12   2       68.07       77.13     19.43 o 
   8  12   2        2.36      -12.09     13.10 o 
   9  12   2        4.43       17.26     22.49 o 
   2  13   2        1.34        6.37     22.24 o 
   3  13   2      212.13      170.97     32.99 o 
   4  13   2        3.51      -12.44     22.99 o 
   5  13   2        0.27       -6.87     20.40 o 
   6  13   2      105.82      118.08     30.80 o 
   7  13   2       59.36       62.36     21.37 o 
  -6 -12   3        0.24      -12.99     23.73 o 
  -5 -12   3       61.48       77.87     28.91 o 
  -4 -12   3       26.67       -9.30     23.19 o 
  -3 -12   3       34.53       49.76     26.02 o 
  -8 -11   3       13.06      -19.46     19.46 o 
  -7 -11   3        3.37       15.62     20.20 o 
  -6 -11   3       58.43       82.25     28.26 o 
  -5 -11   3        4.18      -12.89     17.37 o 
  -4 -11   3       19.69      -14.63     17.07 o 
  -3 -11   3       86.47       94.14     24.38 o 
  -2 -11   3       53.79       62.70     24.43 o 
  -1 -11   3       20.06       22.79     21.15 o 
   0 -11   3        0.14        5.97     21.20 o 
   1 -11   3        7.96       -8.86     22.29 o 
 -10 -10   3       11.54       29.21     22.99 o 
  -9 -10   3       96.09      132.95     29.36 o 
  -8 -10   3      157.43      118.92     27.52 o 
  -7 -10   3        2.47       -7.12     17.56 o 
  -6 -10   3       13.78       -9.85     19.90 o 
  -5 -10   3        4.84       19.56     17.51 o 
  -4 -10   3      278.27      331.59     38.31 o 
  -3 -10   3       81.33       64.39     21.50 o 
  -2 -10   3      129.46      139.47     26.52 o 
  -1 -10   3       14.71       65.53     24.18 o 
   0 -10   3       34.05       43.19     21.30 o 
   1 -10   3        8.04      -17.56     17.56 o 
   2 -10   3       31.89       18.91     20.50 o 
 -10  -9   3       41.29       50.80     27.91 o 
  -9  -9   3      136.64      118.67     23.34 o 
  -8  -9   3       39.93       28.56     20.10 o 
  -7  -9   3      204.97      262.53     32.89 o 
  -6  -9   3       11.25       33.89     17.61 o 
  -5  -9   3      495.11      499.82     44.48 o 
  -4  -9   3      374.89      401.50     39.91 o 
  -3  -9   3       74.95       95.64     21.94 o 
  -2  -9   3       88.77       95.39     20.95 o 
  -1  -9   3        1.30      -10.70     10.70 o 
   0  -9   3       39.27       63.69     18.66 o 
   1  -9   3      131.23      149.57     26.57 o 
   3  -9   3       16.15       33.64     20.70 o 
   4  -9   3       16.02       51.75     24.13 o 
 -11  -8   3        0.10       14.78     24.58 o 
 -10  -8   3       37.35       66.08     26.12 o 
  -9  -8   3        0.85        5.57     17.81 o 
  -8  -8   3      369.00      360.65     35.68 o 
  -7  -8   3       14.46       -6.02     12.89 o 
  -6  -8   3       78.90       83.87     32.39 o 
  -5  -8   3       52.08       44.60     13.36 o 
  -4  -8   3        0.33       -6.22     12.49 o 
  -3  -8   3      189.43      179.78     23.88 o 
  -2  -8   3        0.33       19.21     13.88 o 
  -1  -8   3      281.69      277.75     29.76 o 
   0  -8   3        7.84        5.51      9.13 o 
   1  -8   3      118.45      125.63     18.24 o 
   2  -8   3        2.41        6.67     11.18 o 
   3  -8   3      213.31      184.18     19.43 o 
   4  -8   3        2.15      -11.49     17.71 o 
   5  -8   3       10.62       25.92     22.84 o 
   6  -8   3       19.71       -8.91     18.81 o 
 -11  -7   3      114.42       62.20     25.23 o 
 -10  -7   3       20.25       21.20     21.00 o 
  -9  -7   3      130.33      114.95     24.43 o 
  -8  -7   3      211.86      201.06     19.15 o 
  -7  -7   3       37.41       21.05     11.23 o 
  -6  -7   3      277.80      299.66     21.32 o 
  -5  -7   3       75.26       73.09     12.96 o 
  -4  -7   3      193.01      238.65     36.52 o 
  -3  -7   3       11.11        6.42     11.10 o 
  -2  -7   3       27.07       32.42      8.93 o 
  -1  -7   3        5.25       -5.05     19.26 o 
   0  -7   3      233.63      250.99     17.86 o 
   1  -7   3       16.90       20.25     10.73 o 
   2  -7   3       21.51       40.02     12.65 o 
   3  -7   3       54.25       74.76     12.80 o 
   4  -7   3       33.59       37.42     18.26 o 
   5  -7   3       48.52       57.07     26.82 o 
   6  -7   3        2.14       53.14     32.34 o 
   7  -7   3       56.67      107.23     37.92 o 
 -10  -6   3      168.35      168.67     20.51 o 
  -9  -6   3      590.60      625.15     35.51 o 
  -8  -6   3       18.57       47.95     14.90 o 
  -7  -6   3      170.82      148.22     17.76 o 
  -6  -6   3       90.62       98.55     27.72 o 
  -5  -6   3      515.19      545.97     28.91 o 
  -4  -6   3      348.39      394.18     17.32 o 
  -3  -6   3      658.35      719.13     25.72 o 
  -2  -6   3       23.35       10.59     14.38 o 
  -1  -6   3        1.35       -1.55     18.41 o 
   0  -6   3      438.14      428.59     22.59 o 
   1  -6   3        0.75        3.45      7.70 o 
   2  -6   3       17.87       15.52      8.98 o 
   3  -6   3        4.28       -8.33      8.33 o 
   4  -6   3      267.66      273.56     21.22 o 
   5  -6   3      125.85      133.90     29.01 o 
   6  -6   3        9.62        1.99     21.99 o 
   7  -6   3      239.78      268.85     37.52 o 
   8  -6   3       21.42        1.94     28.26 o 
 -12  -5   3        7.84       11.84     25.92 o 
 -11  -5   3       22.51        3.93     21.10 o 
 -10  -5   3      294.87      297.14     24.56 o 
  -9  -5   3       31.67       18.09     12.84 o 
  -8  -5   3      236.63      254.16     21.02 o 
  -7  -5   3       12.51        2.96      9.04 o 
  -6  -5   3      410.18      477.32     27.62 o 
  -5  -5   3      133.40      142.23     13.31 o 
  -4  -5   3      218.16      244.56     12.40 o 
  -3  -5   3      201.63      213.10     11.43 o 
  -2  -5   3      118.01       99.85      9.59 o 
  -1  -5   3      675.00      607.94     26.40 o 
   0  -5   3       69.99       77.13     22.79 o 
   1  -5   3       37.84       34.90     11.82 o 
   2  -5   3        5.06       -3.03      6.10 o 
   3  -5   3       23.67       17.90     20.45 o 
   4  -5   3      177.64      209.95     17.78 o 
   5  -5   3      101.11      133.35     25.82 o 
   6  -5   3       20.77       28.71     19.51 o 
   7  -5   3      241.90      285.22     39.66 o 
   8  -5   3       44.11       67.47     28.61 o 
   9  -5   3        7.73       51.80     29.76 o 
 -12  -4   3       15.84        4.63     24.83 o 
 -11  -4   3        4.44        3.48     18.26 o 
 -10  -4   3       21.04       17.79     11.14 o 
  -9  -4   3      143.44      132.40     16.89 o 
  -8  -4   3        4.17        8.09     10.35 o 
  -7  -4   3        0.55       15.51      9.44 o 
  -6  -4   3     1141.89     1199.13     49.64 o 
  -5  -4   3      549.07      527.03     32.42 o 
  -4  -4   3       84.17       85.20     18.68 o 
  -3  -4   3       29.60       19.33      4.95 o 
  -2  -4   3       13.13        4.38      4.54 o 
  -1  -4   3      829.77      766.74     30.20 o 
   0  -4   3     2987.23     3059.00    100.48 o 
   1  -4   3      309.09      363.59     21.27 o 
   2  -4   3       17.50        9.19     11.49 o 
   3  -4   3      281.40      265.51     22.34 o 
   4  -4   3      415.67      426.77     22.83 o 
   5  -4   3       70.30       89.81     22.79 o 
   6  -4   3        0.90       13.04     14.98 o 
   7  -4   3        6.64       12.04     14.93 o 
   8  -4   3      108.63       82.05     22.79 o 
   9  -4   3       15.24       25.82     21.50 o 
 -11  -3   3       97.48      134.30     30.25 o 
 -10  -3   3      420.63      484.52     34.56 o 
  -9  -3   3      691.94      757.70    126.36 o 
  -8  -3   3      638.03      585.71     42.94 o 
  -7  -3   3     1285.74     1289.99     73.44 o 
  -6  -3   3      500.01      538.49     27.85 o 
  -5  -3   3      419.52      468.78     24.31 o 
  -4  -3   3      714.25      804.94     48.12 o 
  -3  -3   3       18.09       27.84      5.57 o 
  -2  -3   3     1046.97     1155.19     34.60 o 
  -1  -3   3      492.70      521.38     26.57 o 
   0  -3   3       14.77       17.43      5.95 o 
   2  -3   3     1897.56     1865.45     63.94 o 
   3  -3   3       30.35       30.64      9.90 o 
   4  -3   3       25.78       24.49      7.94 o 
   5  -3   3       57.53       51.30     10.75 o 
   6  -3   3      648.05      715.53     49.46 o 
   7  -3   3       76.78       33.09     16.57 o 
   8  -3   3      159.30      157.63     27.91 o 
   9  -3   3       22.28       49.91     24.58 o 
  10  -3   3        4.37        0.25     21.64 o 
 -12  -2   3       31.60       75.23     29.06 o 
 -11  -2   3       10.37      -16.87     19.26 o 
 -10  -2   3       21.67       57.12     22.84 o 
  -9  -2   3       88.42       86.06     17.30 o 
  -8  -2   3      228.14      185.45     22.69 o 
  -7  -2   3      176.13      169.38     20.80 o 
  -6  -2   3        2.38       22.34     11.34 o 
  -5  -2   3     5676.17     5544.29    257.70 o 
  -4  -2   3     1189.72     1346.56     71.55 o 
  -3  -2   3     1006.14     1061.28     40.89 o 
  -2  -2   3      288.20      320.88     12.41 o 
  -1  -2   3     1524.83     1453.19     49.67 o 
   0  -2   3     4428.24     4445.19    166.62 o 
   1  -2   3      968.64      963.18     35.17 o 
   2  -2   3        0.96       -0.42      5.55 o 
   3  -2   3       25.69       24.91      7.69 o 
   4  -2   3        6.34       11.14     14.53 o 
   5  -2   3      248.35      245.34     14.07 o 
   6  -2   3       62.27       81.45     18.71 o 
   7  -2   3       27.32       18.31     15.28 o 
   8  -2   3       38.59       38.61     18.96 o 
   9  -2   3       15.27        9.45     18.71 o 
  10  -2   3       15.34       34.78     25.77 o 
  11  -2   3       41.12       38.11     24.73 o 
 -12  -1   3       99.76      182.86     42.20 o 
 -11  -1   3       25.05       25.08     22.79 o 
 -10  -1   3        6.32      -18.56     18.56 o 
  -9  -1   3       12.76       18.86     13.11 o 
  -8  -1   3      204.41      223.27     30.10 o 
  -7  -1   3      276.28      243.07     29.86 o 
  -6  -1   3      740.43      660.79     42.44 o 
  -5  -1   3      105.47      127.48     16.72 o 
  -4  -1   3      797.63      800.27     46.62 o 
  -3  -1   3     1111.70     1067.02     56.92 o 
  -2  -1   3     8153.65     8055.97    250.65 o 
  -1  -1   3     2337.08     2472.54     66.80 o 
   0  -1   3      548.28      466.17     18.89 o 
   1  -1   3      443.25      443.99     25.23 o 
   2  -1   3      193.21      196.18     11.49 o 
   3  -1   3       14.62       12.91      4.56 o 
   4  -1   3       92.84      119.65      8.39 o 
   5  -1   3      811.61      790.15     30.43 o 
   6  -1   3       48.60       25.68     14.13 o 
   7  -1   3      139.32      131.31     23.24 o 
   8  -1   3       65.90       78.62     23.59 o 
   9  -1   3       55.45       13.39     19.90 o 
  10  -1   3        3.21      -15.82     17.12 o 
  11  -1   3      218.37      213.76     35.38 o 
 -11   0   3       50.78       99.27     30.60 o 
 -10   0   3        3.43       26.82     28.46 o 
  -9   0   3       63.37       99.32     27.86 o 
  -8   0   3        9.73       21.47     11.52 o 
  -7   0   3       40.86       82.70     20.95 o 
  -6   0   3      445.45      343.08     28.06 o 
  -5   0   3       94.54       77.82     17.02 o 
  -4   0   3       67.20       49.91     12.34 o 
  -3   0   3     3979.12     3628.58    128.28 o 
  -2   0   3      463.67      550.33     32.94 o 
  -1   0   3     3274.29     3451.09    112.75 o 
   0   0   3    25767.81    24019.41    617.93 o 
   1   0   3     6052.32     5677.55    176.51 o 
   2   0   3    26477.48    24320.93    742.51 o 
   3   0   3        4.42        6.77      8.46 o 
   4   0   3       52.54       36.62      9.40 o 
   5   0   3      130.46      131.81     16.67 o 
   6   0   3      735.04      776.03     48.56 o 
   7   0   3       13.17       12.74     13.63 o 
   8   0   3      185.19      172.51     25.92 o 
   9   0   3       17.98       19.51     19.70 o 
  10   0   3       37.65       33.59     24.43 o 
  11   0   3       98.99      114.20     28.76 o 
 -11   1   3      106.55      124.64     34.83 o 
 -10   1   3       27.34       24.58     26.62 o 
  -9   1   3      173.11      132.81     26.72 o 
  -8   1   3       12.42       -1.31     10.89 o 
  -7   1   3      204.79      275.96     27.81 o 
  -6   1   3        4.05       -7.02     10.35 o 
  -5   1   3       11.69        2.19      9.01 o 
  -4   1   3      259.89      239.94     21.30 o 
  -3   1   3      311.96      353.73     26.22 o 
  -2   1   3    13452.49    16433.13    734.09 o 
  -1   1   3       26.46       24.68      9.06 o 
   0   1   3      326.47      313.42     11.35 o 
   1   1   3     2770.19     3018.65     80.61 o 
   2   1   3    25496.10    23835.21    727.44 o 
   4   1   3      299.98      286.76     22.24 o 
   5   1   3      728.65      723.09     26.49 o 
   6   1   3      739.46      751.13     28.64 o 
   7   1   3        0.42       -3.63      9.75 o 
   8   1   3      269.85      286.11     27.57 o 
   9   1   3        4.95       23.59     19.21 o 
  10   1   3      444.10      508.58     46.28 o 
  11   1   3       34.62       31.10     21.94 o 
  12   1   3        8.75       38.66     25.18 o 
 -11   2   3        2.48       31.30     27.96 o 
 -10   2   3       31.50       45.18     29.16 o 
  -9   2   3      120.99      122.90     26.42 o 
  -8   2   3      109.06      103.22     15.84 o 
  -7   2   3       70.99       86.29     14.29 o 
  -6   2   3     1004.48     1254.11     71.30 o 
  -5   2   3       51.12       62.15     13.43 o 
  -4   2   3      313.49      296.16     24.03 o 
  -3   2   3     1373.62     1390.65     72.10 o 
  -2   2   3       34.52       24.63      8.56 o 
  -1   2   3     6484.69     5996.74    272.13 o 
   0   2   3       87.95       83.53      7.76 o 
   1   2   3     2641.77     2515.80     68.03 o 
   2   2   3     7864.88     8918.49    239.87 o 
   3   2   3     9818.75     9981.04    259.57 o 
   4   2   3       27.35       17.35      6.84 o 
   5   2   3      310.06      291.05     20.33 o 
   6   2   3        0.40        1.88      4.82 o 
   7   2   3      772.60      699.85     43.54 o 
   8   2   3        1.10        8.11     11.05 o 
   9   2   3       64.87       70.86     17.81 o 
  10   2   3      248.90      287.40     34.48 o 
  11   2   3       77.57      101.86     25.23 o 
  12   2   3      112.55       92.45     27.77 o 
 -10   3   3        1.93       20.00     26.92 o 
  -9   3   3       47.44       32.59     24.68 o 
  -8   3   3       12.78       11.49     19.41 o 
  -7   3   3       85.31      130.63     20.45 o 
  -6   3   3      150.35      141.23     15.10 o 
  -5   3   3      248.85      254.15     20.58 o 
  -4   3   3      764.01      842.71     50.85 o 
  -3   3   3      131.84      115.29     14.88 o 
  -2   3   3       96.62       90.16     12.89 o 
  -1   3   3     1225.46     1323.43     68.52 o 
   0   3   3     3997.55     3528.72    164.00 o 
   1   3   3     1959.87     1801.79     64.41 o 
   2   3   3      340.48      284.94     14.07 o 
   4   3   3     1134.30     1192.48     35.47 o 
   5   3   3      274.29      279.76     18.65 o 
   6   3   3      428.37      412.80     16.75 o 
   7   3   3      516.38      559.67     24.62 o 
   8   3   3      152.28      164.90     21.94 o 
   9   3   3      344.19      462.31     37.67 o 
  10   3   3       57.28       30.55     18.91 o 
  11   3   3      173.76      204.81     30.50 o 
  12   3   3       33.09       25.73     21.45 o 
 -10   4   3       99.25      100.66     31.50 o 
  -9   4   3        1.42      -17.86     17.86 o 
  -8   4   3       31.56       14.98     24.48 o 
  -7   4   3       23.94       41.00     13.73 o 
  -6   4   3       14.83       27.64     14.11 o 
  -5   4   3       38.55       35.27     12.69 o 
  -4   4   3        7.02        9.19      7.94 o 
  -3   4   3       80.69       59.51     13.43 o 
  -1   4   3     3243.63     3380.89    160.47 o 
   0   4   3      189.68      189.83     18.96 o 
   1   4   3       11.85        6.77      5.41 o 
   2   4   3      459.97      473.15     29.86 o 
   3   4   3        1.95       10.36      4.61 o 
   4   4   3     5176.56     5395.33    143.52 o 
   5   4   3      990.87     1085.74     33.41 o 
   6   4   3       42.56       24.32      6.14 o 
   7   4   3      204.63      258.68     13.65 o 
   8   4   3      475.32      478.58     26.17 o 
   9   4   3       23.61       22.21     11.21 o 
  10   4   3        0.45       18.76     11.69 o 
  11   4   3      208.68      212.05     22.37 o 
  12   4   3       16.62       44.04     28.86 o 
  -9   5   3       18.47       42.20     25.03 o 
  -8   5   3       88.16       78.42     24.73 o 
  -7   5   3       25.59        4.13     20.90 o 
  -6   5   3       28.88       28.31     15.92 o 
  -5   5   3        1.05       -1.10      9.37 o 
  -4   5   3      245.26      240.48     24.38 o 
  -3   5   3     1000.02     1084.15     43.99 o 
  -2   5   3      677.58      672.17     30.18 o 
  -1   5   3        5.44       -0.35      6.19 o 
   1   5   3       66.88       35.86     14.55 o 
   2   5   3       86.69       99.99     10.38 o 
   3   5   3     2351.62     2241.74     81.40 o 
   4   5   3      987.73      958.73     31.64 o 
   5   5   3      480.03      554.07     22.43 o 
   6   5   3       39.61       42.24      6.40 o 
   7   5   3      826.46      838.71     29.03 o 
   8   5   3      273.98      279.41     14.73 o 
   9   5   3      235.33      251.57     19.33 o 
  10   5   3      295.47      258.40     39.96 o 
  11   5   3      135.78      132.11     33.74 o 
  12   5   3        1.56        8.76     28.26 o 
  13   5   3        1.59      -28.91     28.91 o 
  -8   6   3      127.09      107.33     31.85 o 
  -7   6   3      150.74      134.80     25.48 o 
  -6   6   3      304.93      298.39     23.10 o 
  -5   6   3       57.33       65.19     13.84 o 
  -4   6   3       22.83       39.57     11.89 o 
  -3   6   3      501.87      505.79     26.73 o 
  -2   6   3     2053.90     2098.35     74.75 o 
  -1   6   3      153.97      140.41     12.06 o 
   0   6   3      480.00      450.45     22.14 o 
   1   6   3       23.88       39.25      7.29 o 
   2   6   3       12.48        9.73     11.36 o 
   3   6   3       92.32       95.53      6.56 o 
   4   6   3      281.31      275.58     17.75 o 
   5   6   3       12.39       -0.18      6.41 o 
   6   6   3      145.20      127.21     13.94 o 
   7   6   3      244.55      239.98     26.40 o 
   8   6   3       95.85       63.13     12.55 o 
   9   6   3       15.08       26.07     18.31 o 
  10   6   3      201.00      145.44     27.47 o 
  11   6   3      399.54      315.72     41.40 o 
  12   6   3      175.70      166.64     35.18 o 
  -8   7   3        0.19      -19.70     19.70 o 
  -7   7   3        1.19       -5.22     19.01 o 
  -6   7   3       40.27       45.57     14.24 o 
  -5   7   3       96.96       84.31     14.41 o 
  -4   7   3      276.74      267.65     20.63 o 
  -3   7   3     1147.38     1047.64     45.04 o 
  -2   7   3       87.69       76.94     12.36 o 
  -1   7   3      462.22      529.22     26.97 o 
   0   7   3        0.64       13.68     18.21 o 
   1   7   3      898.51      926.50     48.32 o 
   2   7   3       15.64        4.70      5.54 o 
   3   7   3      416.75      439.47     25.57 o 
   4   7   3      126.40      138.78     21.25 o 
   5   7   3        3.11       14.90      9.28 o 
   6   7   3      397.54      419.77     26.08 o 
   7   7   3       53.13       47.19     11.14 o 
   8   7   3      247.90      280.74     27.91 o 
   9   7   3       20.79       62.50     24.53 o 
  10   7   3       69.54       36.07     21.84 o 
  11   7   3        5.21      -19.85     19.85 o 
  12   7   3       25.91       68.42     28.91 o 
  -7   8   3        4.02       -5.47     22.39 o 
  -6   8   3       43.43       30.40     23.98 o 
  -5   8   3       66.12       62.24     14.79 o 
  -4   8   3        6.10       -6.08     10.71 o 
  -3   8   3       76.01       68.97     14.15 o 
  -2   8   3      173.66      199.42     17.09 o 
  -1   8   3      574.98      599.40     30.21 o 
   0   8   3        7.18        3.62      8.32 o 
   1   8   3      131.99      163.04     13.67 o 
   2   8   3       48.78       45.33     14.68 o 
   3   8   3     2018.41     2008.15    115.24 o 
   4   8   3       67.52       83.41     30.45 o 
   5   8   3      956.61     1123.12     50.14 o 
   6   8   3      179.35      200.65     18.33 o 
   7   8   3      357.29      343.80     24.11 o 
   8   8   3       34.31       27.59     13.00 o 
   9   8   3       55.45       55.42     24.75 o 
  10   8   3      168.60      176.99     33.84 o 
  11   8   3       42.36       59.16     25.73 o 
  12   8   3       11.21        2.19     24.03 o 
  -6   9   3       26.38        5.22     21.50 o 
  -5   9   3        0.26      -10.56     12.93 o 
  -4   9   3       49.58       40.32     14.12 o 
  -3   9   3      124.13       97.33     16.44 o 
  -2   9   3      354.83      408.13     26.68 o 
  -1   9   3        4.52        1.55      9.96 o 
   0   9   3       62.75       51.45     18.76 o 
   1   9   3       16.78        9.55     13.88 o 
   2   9   3      391.66      389.21     37.07 o 
   3   9   3       15.48       18.46     14.18 o 
   4   9   3      177.57      186.05     19.38 o 
   5   9   3      892.66      908.10     44.56 o 
   6   9   3      217.07      191.90     19.41 o 
   7   9   3      308.17      310.09     23.64 o 
   8   9   3       10.42      -10.37     10.37 o 
   9   9   3      197.10      199.83     21.37 o 
  10   9   3        0.24       33.59     28.76 o 
  11   9   3        8.10      -17.61     17.61 o 
  12   9   3       12.70      -24.08     24.08 o 
  -4  10   3        4.30      -17.41     25.97 o 
  -3  10   3       21.33       47.72     23.44 o 
  -2  10   3       86.13      106.98     27.52 o 
  -1  10   3      270.19      294.52     34.58 o 
   0  10   3      120.58      114.10     24.93 o 
   1  10   3        2.28       20.25     18.01 o 
   2  10   3       94.95       80.31     21.20 o 
   3  10   3       18.77       35.08     18.91 o 
   4  10   3      139.54      162.95     18.47 o 
   5  10   3      218.85      171.18     18.91 o 
   6  10   3      420.38      437.38     30.22 o 
   7  10   3       13.83       14.15     12.30 o 
   8  10   3      153.74      151.83     20.19 o 
   9  10   3       93.43       90.38     18.26 o 
  10  10   3       48.68       -8.11     27.77 o 
  11  10   3        6.56       30.30     27.47 o 
  -3  11   3       38.07       72.65     25.53 o 
  -2  11   3       68.27       38.26     23.54 o 
  -1  11   3       35.82       75.83     28.41 o 
   0  11   3       66.11       47.37     23.14 o 
   1  11   3      238.86      251.53     33.94 o 
   2  11   3      135.15      108.52     24.68 o 
   3  11   3      434.02      531.77     49.56 o 
   4  11   3      224.59      269.19     35.38 o 
   5  11   3       41.94       91.40     70.58 o 
   6  11   3       46.52       44.25     15.90 o 
   7  11   3        0.31       -7.68     22.17 o 
   8  11   3      132.55      155.27     20.99 o 
   9  11   3       88.86       67.18     18.26 o 
  10  11   3       88.15      119.74     21.80 o 
  11  11   3        0.55      -17.32     17.32 o 
  -1  12   3        2.12      -23.14     23.14 o 
   0  12   3       19.14      -20.60     20.60 o 
   1  12   3       27.61       -4.23     19.01 o 
   2  12   3       30.68       48.56     25.33 o 
   3  12   3      254.75      299.25     39.81 o 
   4  12   3       83.36      136.44     28.01 o 
   5  12   3       73.40      115.89     27.96 o 
   6  12   3       91.28      131.90     42.20 o 
   7  12   3      203.41      216.53     24.67 o 
   8  12   3        1.05        8.07     26.79 o 
   9  12   3       54.02       52.25     18.29 o 
  10  12   3       16.84       43.26     21.64 o 
   1  13   3        6.41       14.83     23.49 o 
   2  13   3       11.47       31.70     24.48 o 
   3  13   3      180.30      232.77     36.62 o 
   4  13   3       22.14      -19.16     19.16 o 
   5  13   3        1.94       10.55     21.20 o 
   6  13   3       98.84      124.25     30.15 o 
   7  13   3       27.87       28.35     28.26 o 
   8  13   3       47.94       48.47     19.20 o 
  -7 -11   4       34.21       37.52     26.27 o 
  -6 -11   4        3.97       47.47     25.68 o 
  -5 -11   4       20.12       22.14     23.19 o 
  -4 -11   4       14.21       20.35     20.80 o 
  -3 -11   4       92.40       99.22     26.62 o 
  -1 -11   4       55.49       87.67     28.51 o 
   0 -11   4        8.90        2.49     21.40 o 
  -9 -10   4       51.22       40.70     20.70 o 
  -8 -10   4      102.65       92.00     26.82 o 
  -7 -10   4        0.88       50.75     22.09 o 
  -6 -10   4       25.43       46.47     21.05 o 
  -5 -10   4       47.16       76.58     27.02 o 
  -4 -10   4       98.83       93.70     24.93 o 
  -3 -10   4        0.81        7.07     19.56 o 
  -2 -10   4       48.53       70.86     22.39 o 
  -1 -10   4       79.64       89.47     23.54 o 
   0 -10   4       10.17       12.29     21.15 o 
   1 -10   4       52.26       94.59     27.07 o 
 -10  -9   4       35.45       25.08     25.48 o 
  -9  -9   4       41.70       59.31     24.13 o 
  -8  -9   4       28.34       30.85     20.85 o 
  -7  -9   4       81.45       77.77     24.13 o 
  -6  -9   4       51.66       42.15     19.41 o 
  -5  -9   4        1.34       17.27     17.51 o 
  -4  -9   4      137.19      170.47     29.26 o 
  -3  -9   4       31.86       22.14     17.51 o 
  -2  -9   4       31.96       29.01     17.27 o 
  -1  -9   4       23.78       -4.03     15.28 o 
   0  -9   4      123.13       88.52     21.64 o 
   1  -9   4        9.66       53.14     20.15 o 
   2  -9   4       14.18       39.16     20.00 o 
   3  -9   4       57.84       42.59     22.19 o 
   4  -9   4        0.73       -4.58     22.54 o 
 -11  -8   4       16.76       17.66     25.68 o 
 -10  -8   4       25.11       34.83     29.95 o 
  -9  -8   4      202.62      158.48     29.26 o 
  -8  -8   4       51.38       29.41     18.11 o 
  -7  -8   4      218.07      210.33     29.86 o 
  -6  -8   4        0.75       -8.11     12.64 o 
  -5  -8   4      504.59      441.06     39.21 o 
  -4  -8   4       68.73       41.55     17.32 o 
  -3  -8   4      749.22      712.64     51.70 o 
  -2  -8   4        8.65        3.28     13.93 o 
  -1  -8   4      138.58      107.28     20.50 o 
   0  -8   4       92.62       76.51     13.67 o 
   1  -8   4       94.66       97.33     15.26 o 
   2  -8   4      120.25      133.50     16.34 o 
   3  -8   4       35.63       22.49     21.30 o 
   4  -8   4        3.60       29.56     19.60 o 
   5  -8   4        0.16       -4.03     19.11 o 
 -11  -7   4       14.53       30.10     25.73 o 
 -10  -7   4       28.21       50.65     22.99 o 
  -9  -7   4       13.55       33.49     19.56 o 
  -7  -7   4        6.14        6.07     12.94 o 
  -6  -7   4      528.88      518.43     43.59 o 
  -5  -7   4      641.93      696.05     49.98 o 
  -4  -7   4        1.17       -8.26     12.14 o 
  -3  -7   4       53.30       91.41     20.75 o 
  -2  -7   4       29.26       23.00      9.04 o 
  -1  -7   4      286.98      321.82     24.01 o 
   0  -7   4       21.78       26.33     18.01 o 
   1  -7   4      335.82      345.85     21.65 o 
   2  -7   4        7.16        4.84     10.19 o 
   3  -7   4      378.17      394.66     25.38 o 
   4  -7   4       19.92       -9.45     18.66 o 
   5  -7   4       26.00       35.98     19.36 o 
   6  -7   4        0.58        2.59     20.95 o 
 -11  -6   4       13.81       47.72     22.59 o 
 -10  -6   4       95.28       46.13     20.15 o 
  -9  -6   4      239.55      215.70     31.15 o 
  -8  -6   4       71.76       80.41     19.56 o 
  -7  -6   4      201.88      242.22     27.27 o 
  -6  -6   4      652.15      703.14     34.23 o 
  -5  -6   4      215.06      229.06     18.10 o 
  -4  -6   4     1307.44     1343.33     42.47 o 
  -3  -6   4       43.98       48.73      9.63 o 
  -2  -6   4       36.05       31.97      8.69 o 
  -1  -6   4      389.71      367.57     20.22 o 
   0  -6   4     1038.68     1074.83     43.74 o 
   1  -6   4        3.33        8.69      9.48 o 
   2  -6   4        8.51       -2.01     19.65 o 
   3  -6   4        2.80        7.37     10.18 o 
   4  -6   4       80.85      103.55     20.90 o 
   5  -6   4       99.36       62.84     21.00 o 
   6  -6   4        2.19       -4.48     15.28 o 
   7  -6   4       29.75       51.60     27.77 o 
 -10  -5   4        9.54       26.72     19.46 o 
  -9  -5   4      590.42      518.06     30.89 o 
  -8  -5   4       11.16       40.75     12.88 o 
  -7  -5   4      344.60      422.01     25.47 o 
  -6  -5   4      138.32      138.17     14.20 o 
  -5  -5   4      640.71      686.78     32.56 o 
  -4  -5   4       11.49       15.01     14.97 o 
  -3  -5   4      902.18      850.89     28.59 o 
  -2  -5   4        1.14        3.25      6.67 o 
  -1  -5   4      718.57      783.69     56.55 o 
   0  -5   4      749.55      815.08     33.81 o 
   1  -5   4        7.40       13.24      7.18 o 
   2  -5   4     1399.25     1432.57     54.01 o 
   3  -5   4      269.27      245.97     17.40 o 
   4  -5   4        0.47        4.13     11.89 o 
   5  -5   4        2.97       17.51     17.91 o 
   6  -5   4      275.51      378.51     43.64 o 
   7  -5   4        0.17       45.78     28.46 o 
   8  -5   4       79.12       93.60     31.65 o 
 -11  -4   4       22.36       27.77     24.68 o 
 -10  -4   4      238.13      258.38     33.69 o 
  -9  -4   4      297.60      331.02     37.74 o 
  -8  -4   4       59.26       67.62     12.94 o 
  -7  -4   4      139.39      134.91     15.39 o 
  -6  -4   4      334.95      367.17     36.37 o 
  -5  -4   4      554.89      567.00     28.04 o 
  -4  -4   4      179.78      173.56     10.35 o 
  -2  -4   4        4.28       13.92      6.56 o 
  -1  -4   4     1490.96     1646.81     62.47 o 
   0  -4   4        0.73       -8.58      9.60 o 
   1  -4   4      294.97      254.37     22.04 o 
   2  -4   4      351.54      358.71     19.40 o 
   3  -4   4      442.07      429.68     21.98 o 
   4  -4   4        5.96       -7.39      7.39 o 
   5  -4   4      173.20      163.71     28.51 o 
   6  -4   4       31.54       52.35     23.09 o 
   7  -4   4        1.11       37.72     23.24 o 
   8  -4   4       23.62       49.21     24.33 o 
   9  -4   4        1.13       -0.75     25.43 o 
 -11  -3   4       19.96       74.59     28.36 o 
 -10  -3   4       83.20      172.92     48.12 o 
  -9  -3   4       22.02        1.14     15.03 o 
  -8  -3   4       67.31       83.49     18.96 o 
  -7  -3   4      110.28       91.37     12.51 o 
  -6  -3   4      656.64      673.20     32.16 o 
  -5  -3   4        8.72       14.41      7.68 o 
  -4  -3   4      538.99      433.12     21.79 o 
  -3  -3   4      256.74      229.54     19.48 o 
  -2  -3   4     1520.07     1428.94     41.96 o 
  -1  -3   4       13.27       13.09      9.50 o 
   0  -3   4     2088.31     2311.31     77.82 o 
   1  -3   4      281.98      283.97     22.19 o 
   2  -3   4      166.88      134.91     11.02 o 
   3  -3   4     1210.78     1246.16     46.32 o 
   4  -3   4       21.01        4.93      7.25 o 
   5  -3   4      626.84      687.26     48.12 o 
   6  -3   4      301.74      256.36     28.96 o 
   7  -3   4       52.82       43.84     20.20 o 
   8  -3   4       84.08       89.47     24.88 o 
   9  -3   4       36.24       57.67     25.38 o 
  10  -3   4        0.25       21.84     25.08 o 
 -12  -2   4       44.78       22.39     28.41 o 
 -11  -2   4      129.88      175.50     32.54 o 
 -10  -2   4       93.42       96.79     21.02 o 
  -9  -2   4       67.27       63.64     29.31 o 
  -8  -2   4       89.37       76.73     18.01 o 
  -7  -2   4       79.72       64.04     16.67 o 
  -6  -2   4      843.87      831.96     53.14 o 
  -5  -2   4     2431.89     2231.22    113.10 o 
  -4  -2   4     1043.05     1082.62     43.00 o 
  -3  -2   4       79.85       59.75      7.29 o 
  -2  -2   4       43.45       43.06      4.97 o 
  -1  -2   4     1040.29     1033.38     41.10 o 
   0  -2   4       18.41       27.59      5.59 o 
   1  -2   4      894.29      987.44     36.64 o 
   2  -2   4      478.14      420.02     19.30 o 
   3  -2   4      680.02      712.61     28.46 o 
   4  -2   4        1.05        1.84      9.65 o 
   5  -2   4       44.31       75.09     16.87 o 
   6  -2   4      405.55      486.19     39.66 o 
   7  -2   4       73.61       76.58     19.01 o 
   8  -2   4      152.64      172.96     28.31 o 
   9  -2   4       35.41       51.55     28.41 o 
  10  -2   4        0.49        0.75     22.19 o 
 -11  -1   4       81.60       80.41     31.85 o 
 -10  -1   4      177.67      232.42     35.13 o 
  -9  -1   4       52.14       64.05     15.38 o 
  -8  -1   4       32.24       18.51     21.25 o 
  -7  -1   4      116.20      118.03     26.07 o 
  -6  -1   4       76.02       76.23     15.13 o 
  -5  -1   4       41.33       36.52     11.79 o 
  -4  -1   4       94.35       78.22     14.18 o 
  -3  -1   4     1114.71      970.39     53.79 o 
  -2  -1   4      115.82      104.54      9.65 o 
  -1  -1   4      307.20      325.09     18.83 o 
   0  -1   4      973.53     1013.13     36.69 o 
   1  -1   4        1.59        7.98      4.28 o 
   2  -1   4       44.15       46.61      6.64 o 
   3  -1   4      397.34      476.83     20.07 o 
   4  -1   4       87.74       96.14      8.66 o 
   5  -1   4      135.18      144.85      9.52 o 
   6  -1   4      765.51      943.92     58.62 o 
   7  -1   4        3.08       33.24     17.71 o 
   8  -1   4       61.34       50.80     16.92 o 
   9  -1   4       66.75       63.49     24.28 o 
  10  -1   4        9.02       27.52     25.08 o 
  11  -1   4      168.74      221.23     37.72 o 
 -11   0   4       95.14       85.78     29.06 o 
 -10   0   4      200.24      231.23     37.02 o 
  -9   0   4      166.70      208.11     21.69 o 
  -8   0   4      424.28      548.64     45.33 o 
  -7   0   4        3.88        2.64     14.58 o 
  -6   0   4      197.01      241.58     28.26 o 
  -5   0   4       76.42       66.63     16.22 o 
  -4   0   4        9.10       -6.52     10.85 o 
  -3   0   4      729.37      590.19     36.17 o 
  -2   0   4     5132.52     4649.38    215.16 o 
  -1   0   4      636.41      741.58     28.38 o 
   0   0   4     6869.67     6725.35    175.91 o 
   1   0   4     1084.09     1091.13     49.98 o 
   2   0   4     1248.55     1263.29     60.68 o 
   3   0   4     1492.70     1642.97     78.79 o 
   4   0   4       20.32       41.15     11.00 o 
   5   0   4        5.97       10.10     10.05 o 
   6   0   4       48.50       43.54     13.24 o 
   7   0   4      630.21      599.19     41.70 o 
   8   0   4       22.83        3.68     11.30 o 
   9   0   4       32.64       24.23     14.98 o 
  10   0   4       46.82       72.70     24.73 o 
  11   0   4       50.77      147.63     36.12 o 
 -11   1   4      184.27      171.62     41.50 o 
 -10   1   4        0.38      -19.51     19.51 o 
  -9   1   4      299.89      320.15     39.16 o 
  -8   1   4       60.70       74.05     16.20 o 
  -7   1   4      181.67      219.88     27.17 o 
  -6   1   4      525.56      639.05     45.13 o 
  -5   1   4      168.79      222.52     24.23 o 
  -4   1   4      152.46      176.39     23.09 o 
  -3   1   4      207.27      184.70     19.75 o 
  -2   1   4       40.23       36.22     10.00 o 
  -1   1   4      708.01      656.05     25.72 o 
   0   1   4    14112.06    13514.92    350.04 o 
   1   1   4      305.40      321.54     12.21 o 
   2   1   4     4384.30     4541.30    120.29 o 
   4   1   4     3301.18     3342.92    151.37 o 
   6   1   4      206.24      188.44     20.50 o 
   7   1   4      193.65      231.13     26.27 o 
   8   1   4       16.55       12.44     13.34 o 
   9   1   4       14.62        6.47     12.89 o 
  10   1   4      129.26      124.35     22.59 o 
  11   1   4       65.72       92.55     26.77 o 
  12   1   4        8.28       24.13     26.07 o 
 -11   2   4       15.38       17.76     36.92 o 
 -10   2   4       95.21       63.34     25.87 o 
  -9   2   4      111.01      109.12     27.42 o 
  -8   2   4       23.81       45.49     13.65 o 
  -7   2   4      211.26      258.14     21.18 o 
  -6   2   4       43.59        3.48     11.25 o 
  -5   2   4      120.37       99.82     16.92 o 
  -4   2   4        5.30       22.64     12.89 o 
  -3   2   4     1814.42     1736.17     89.47 o 
  -2   2   4     2077.88     2422.89    118.23 o 
  -1   2   4      385.12      346.57     24.68 o 
   0   2   4     7316.91     6725.01    176.65 o 
   1   2   4     1018.74      934.32     28.21 o 
   2   2   4    10364.46     9711.69    252.76 o 
   3   2   4     3682.89     3949.15    105.61 o 
   4   2   4      648.24      626.77     23.85 o 
   5   2   4      262.03      210.01     15.03 o 
   6   2   4      380.78      408.14     21.74 o 
   7   2   4      251.29      317.46     29.41 o 
   8   2   4      116.34      106.48     18.76 o 
   9   2   4        0.42       -9.95      9.95 o 
  10   2   4      368.67      336.82     32.69 o 
  11   2   4       43.16       31.60     25.03 o 
  12   2   4       34.01       54.14     27.86 o 
 -10   3   4       42.54       68.42     32.89 o 
  -9   3   4       73.72       21.20     26.32 o 
  -8   3   4      245.80      261.70     22.60 o 
  -7   3   4       98.70       89.17     15.04 o 
  -6   3   4      314.20      417.78     29.76 o 
  -5   3   4      283.10      287.11     27.57 o 
  -4   3   4     1090.73     1083.84     62.80 o 
  -2   3   4     2965.42     2714.97    132.41 o 
  -1   3   4     2513.77     2608.64    125.99 o 
   0   3   4      901.79      805.14     45.33 o 
   1   3   4      643.57      562.12     18.98 o 
   2   3   4        0.85        3.61      3.65 o 
   3   3   4     1755.38     1731.63     49.29 o 
   4   3   4       31.03       35.74      7.55 o 
   5   3   4     1930.27     1941.95     55.51 o 
   6   3   4      127.48      132.41      9.26 o 
   7   3   4      621.21      567.49     28.50 o 
   8   3   4       59.26       55.03     15.33 o 
   9   3   4      172.37      225.95     27.62 o 
  10   3   4       31.52       14.23     18.06 o 
  11   3   4      149.18      187.19     31.70 o 
  12   3   4       67.07       33.54     24.48 o 
 -10   4   4      179.12      163.95     36.77 o 
  -9   4   4       10.71       22.44     25.68 o 
  -8   4   4        4.67        9.45     22.39 o 
  -7   4   4       29.31       28.60     12.67 o 
  -6   4   4      329.68      314.15     22.92 o 
  -5   4   4       13.41       31.70     17.47 o 
  -4   4   4       12.49       13.68     10.80 o 
  -3   4   4       93.33      109.67     16.62 o 
  -2   4   4     3838.40     4056.36    192.37 o 
  -1   4   4      612.79      675.12     41.90 o 
   1   4   4      552.12      483.02     23.22 o 
   3   4   4      147.85      166.84      8.85 o 
   4   4   4     3085.82     3395.70     92.56 o 
   5   4   4      183.12      173.97      9.71 o 
   6   4   4      151.46      161.82     11.38 o 
   7   4   4       23.85       20.49      7.02 o 
   8   4   4       62.82       69.87     11.97 o 
   9   4   4      112.99      114.76     15.27 o 
  10   4   4       57.68       34.54     12.79 o 
  11   4   4      132.60      127.10     18.17 o 
  12   4   4       43.53        5.03     21.60 o 
  -9   5   4       10.98       21.25     24.03 o 
  -8   5   4       26.55       84.24     30.05 o 
  -7   5   4      265.18      279.38     23.80 o 
  -6   5   4        0.45        7.14     11.21 o 
  -5   5   4      291.21      264.25     20.32 o 
  -4   5   4      440.85      395.58     33.69 o 
  -3   5   4       23.00       20.05     13.29 o 
  -2   5   4      118.41      137.23     18.11 o 
  -1   5   4      630.79      639.05     40.95 o 
   0   5   4       99.39      122.60     16.92 o 
   1   5   4     1319.33     1315.41     51.83 o 
   2   5   4      142.17      145.34     12.60 o 
   3   5   4       79.89       86.95      6.56 o 
   4   5   4        5.89        1.43      8.65 o 
   5   5   4      120.51      135.17     13.09 o 
   6   5   4     1594.89     1811.72     53.40 o 
   7   5   4      101.72       92.50      8.92 o 
   8   5   4      609.00      587.72     33.89 o 
   9   5   4        0.46        1.83     10.02 o 
  10   5   4      145.16      167.04     31.99 o 
  11   5   4        2.62       10.95     28.36 o 
  12   5   4       12.57       20.20     28.66 o 
  -8   6   4       40.53       11.64     24.88 o 
  -7   6   4        1.90       34.08     28.16 o 
  -6   6   4       25.06       39.55     23.06 o 
  -5   6   4      510.02      431.60     26.55 o 
  -4   6   4      448.47      379.51     24.00 o 
  -3   6   4      233.98      272.27     19.88 o 
  -2   6   4      344.39      321.94     19.96 o 
  -1   6   4       26.95       15.13     12.04 o 
   0   6   4      261.12      253.42     24.08 o 
   1   6   4      534.04      489.82     35.28 o 
   2   6   4       61.88       52.10      9.24 o 
   3   6   4     2104.00     2288.96     89.89 o 
   4   6   4      262.74      299.15     19.61 o 
   6   6   4       11.22       21.83      6.28 o 
   7   6   4      775.46      697.04     37.74 o 
   8   6   4      369.92      339.29     22.98 o 
  10   6   4      414.84      406.13     43.04 o 
  11   6   4      121.70      113.25     30.80 o 
  12   6   4      102.93      101.31     30.30 o 
  -7   7   4       71.63       71.45     23.24 o 
  -6   7   4      167.25      154.42     19.23 o 
  -5   7   4       25.02       18.71     12.83 o 
  -4   7   4      109.86       97.51     15.24 o 
  -3   7   4      102.67       93.13     13.54 o 
  -2   7   4     1260.42     1344.43     58.64 o 
  -1   7   4       34.90       44.04     12.29 o 
   0   7   4      218.33      213.39     16.01 o 
   1   7   4        7.48       14.48      7.22 o 
   2   7   4      164.90      146.96     10.10 o 
   3   7   4      557.71      588.25     34.37 o 
   4   7   4      247.95      252.87     19.24 o 
   5   7   4       23.25       14.39      9.07 o 
   6   7   4      141.37      128.32     13.97 o 
   7   7   4      117.51       94.03     12.80 o 
   8   7   4      117.59       98.93     14.45 o 
   9   7   4      158.99      197.24     34.23 o 
  10   7   4       64.43       52.45     23.24 o 
  11   7   4      107.34      119.82     30.75 o 
  12   7   4       15.47       46.47     27.86 o 
  -7   8   4        1.39      -18.46     21.99 o 
  -6   8   4       22.17       45.93     22.89 o 
  -5   8   4       51.21       25.99     12.76 o 
  -4   8   4       26.08       27.79     21.82 o 
  -3   8   4        2.40       14.16     10.71 o 
  -2   8   4       13.42       24.74     12.59 o 
  -1   8   4       45.95       53.22     14.28 o 
   0   8   4       38.71       32.56      9.35 o 
   1   8   4        1.92       16.50      7.84 o 
   2   8   4      554.47      646.56     46.18 o 
   3   8   4     1398.06     1513.25     63.02 o 
   4   8   4      164.67      165.54     17.09 o 
   5   8   4      136.07      164.91     18.03 o 
   6   8   4      492.24      472.78     27.63 o 
   7   8   4       42.76       26.80     11.55 o 
   8   8   4       93.88      110.72     16.39 o 
   9   8   4        9.80       21.55     23.64 o 
  10   8   4      127.26      146.24     30.95 o 
  11   8   4        0.70       21.20     24.43 o 
  12   8   4        0.17       27.72     41.95 o 
  -6   9   4       34.96       41.35     29.56 o 
  -5   9   4        0.36      -11.92     11.92 o 
  -4   9   4       73.75       53.32     13.88 o 
  -3   9   4      204.70      200.38     19.18 o 
  -2   9   4       17.03        0.39     10.23 o 
  -1   9   4        9.44       -3.77      8.68 o 
   0   9   4       12.46        1.79     13.68 o 
   1   9   4      145.67      178.38     24.38 o 
   2   9   4       32.83       50.11     17.02 o 
   3   9   4       16.69       25.58     13.53 o 
   4   9   4      116.07      150.10     16.95 o 
   5   9   4      377.03      430.85     27.98 o 
   6   9   4      199.58      217.57     19.96 o 
   7   9   4      156.99      149.10     19.03 o 
   8   9   4       31.64       50.87     14.89 o 
   9   9   4      270.97      272.47     23.97 o 
  10   9   4      185.71      169.63     32.34 o 
  11   9   4        0.16      -23.19     23.19 o 
  12   9   4       19.09       80.51     34.98 o 
  -4  10   4       14.10       39.58     16.29 o 
  -3  10   4       24.33       30.30     22.64 o 
  -2  10   4      191.79      160.17     29.31 o 
  -1  10   4       35.64       42.84     21.64 o 
   0  10   4        5.70      -14.28     14.28 o 
   1  10   4        0.50       15.82     18.21 o 
   2  10   4      516.80      606.46     50.85 o 
   4  10   4       21.18       28.44     49.53 o 
   5  10   4      124.96      140.95     18.20 o 
   6  10   4      469.56      470.29     30.74 o 
   7  10   4      244.26      207.09     22.20 o 
   8  10   4       26.05       44.20     14.30 o 
   9  10   4      398.48      381.96     28.33 o 
  10  10   4      173.94      274.02     42.49 o 
  11  10   4      121.37      131.31     31.85 o 
  -3  11   4        1.18      -23.09     23.09 o 
  -2  11   4       34.61      -11.39     19.06 o 
  -1  11   4       16.77        6.27     18.01 o 
   0  11   4       86.01       66.38     25.63 o 
   1  11   4       51.25       49.36     22.39 o 
   2  11   4       26.68       44.09     22.54 o 
   3  11   4       50.34       14.13     18.51 o 
   4  11   4      233.06      265.36     35.68 o 
   5  11   4       11.59       23.18     16.84 o 
   6  11   4        1.20       -7.56     10.30 o 
   7  11   4        2.93       12.96     19.73 o 
   8  11   4      137.58      159.51     20.60 o 
   9  11   4       23.89        5.62     40.55 o 
  10  11   4       50.62       62.05     27.72 o 
  11  11   4       48.29       47.47     32.44 o 
  -1  12   4       12.23       17.51     22.14 o 
   0  12   4        0.50       11.54     21.89 o 
   1  12   4      154.39      163.36     34.33 o 
   2  12   4       49.10       79.86     25.33 o 
   3  12   4      225.11      203.16     31.70 o 
   4  12   4       51.52       39.21     21.89 o 
   6  12   4       21.00        2.75     13.86 o 
   7  12   4      109.35       94.37     19.53 o 
   8  12   4       17.70        5.43     14.79 o 
   9  12   4       21.19       23.05     52.22 o 
  10  12   4        8.69       -5.92     29.11 o 
   1  13   4        2.92      -20.75     20.75 o 
   2  13   4        9.47       12.24     22.04 o 
   3  13   4      138.07      163.61     33.59 o 
   4  13   4       10.71        9.85     23.69 o 
   5  13   4       23.47       38.07     22.24 o 
   6  13   4       58.12       53.74     27.27 o 
   7  13   4       45.96       33.72     18.36 o 
   8  13   4       27.20        6.92     29.38 o 
  -6 -11   5       31.37       -2.44     22.34 o 
  -5 -11   5        7.93        8.11     22.94 o 
  -4 -11   5       32.72       82.00     28.66 o 
  -3 -11   5       50.66       89.17     28.86 o 
  -2 -11   5       96.70      160.72     31.55 o 
  -1 -11   5        8.46       59.41     24.93 o 
  -8 -10   5        0.72       20.30     21.30 o 
  -7 -10   5       24.12        9.85     21.10 o 
  -6 -10   5       12.00       61.05     22.34 o 
  -5 -10   5       74.44      103.30     26.17 o 
  -4 -10   5        1.55       -6.17     17.02 o 
  -3 -10   5       80.22       84.09     26.57 o 
  -2 -10   5       16.97       55.78     22.44 o 
  -1 -10   5       78.28       94.24     26.27 o 
   0 -10   5       20.85       52.25     23.98 o 
   1 -10   5       44.79       45.68     22.69 o 
  -9  -9   5       16.00       37.82     24.88 o 
  -8  -9   5       14.88       25.33     18.71 o 
  -7  -9   5       30.78       17.61     21.05 o 
  -6  -9   5        9.84       25.63     19.90 o 
  -5  -9   5       34.98       25.43     18.36 o 
  -4  -9   5       25.71       11.79     17.02 o 
  -3  -9   5      188.81      228.39     33.49 o 
  -2  -9   5       25.15       40.20     20.05 o 
  -1  -9   5       15.73       28.51     17.86 o 
   0  -9   5       41.16       39.66     20.95 o 
   1  -9   5       57.53       36.72     17.86 o 
 -10  -8   5       21.65        3.28     24.08 o 
  -9  -8   5       32.00        8.41     20.50 o 
  -8  -8   5      130.96      115.09     27.86 o 
  -7  -8   5        9.94       14.58     16.77 o 
  -6  -8   5      149.83      130.42     25.77 o 
  -5  -8   5       92.89       77.72     20.30 o 
  -4  -8   5      170.67      203.56     27.17 o 
  -3  -8   5        9.09        7.86     17.32 o 
  -2  -8   5      235.31      245.26     31.10 o 
  -1  -8   5        3.20        1.39     15.28 o 
   0  -8   5      354.13      424.24     38.96 o 
   1  -8   5        5.82       -2.25      9.88 o 
   2  -8   5       82.77      107.73     16.83 o 
   3  -8   5       14.99       23.78     23.19 o 
   4  -8   5        1.93       16.97     22.24 o 
   5  -8   5        3.85       -4.93     24.13 o 
 -11  -7   5       54.29       36.37     23.24 o 
 -10  -7   5        1.45      -16.97     16.97 o 
  -9  -7   5      103.78      148.53     30.35 o 
  -8  -7   5       12.58       28.81     18.66 o 
  -7  -7   5       48.17       66.53     21.15 o 
  -6  -7   5       37.51       43.44     18.86 o 
  -5  -7   5      473.60      523.91     45.68 o 
  -4  -7   5      252.90      251.03     28.41 o 
  -3  -7   5      630.81      675.02     48.27 o 
  -2  -7   5      183.47      177.19     15.36 o 
  -1  -7   5       16.08       24.12     10.14 o 
   0  -7   5       55.69       84.69     13.14 o 
   1  -7   5      190.69      147.07     15.48 o 
   2  -7   5      351.68      338.58     25.50 o 
   3  -7   5       92.94      102.95     23.54 o 
   4  -7   5        9.10       -1.14     18.81 o 
   5  -7   5       22.18       35.93     21.55 o 
   6  -7   5       34.63       20.05     21.20 o 
 -11  -6   5        5.19       17.71     26.52 o 
 -10  -6   5      213.15      150.27     29.41 o 
  -9  -6   5       20.09       52.59     21.00 o 
  -8  -6   5       23.24       32.79     19.31 o 
  -7  -6   5       64.19       36.47     17.02 o 
  -6  -6   5      116.89       86.88     21.25 o 
  -5  -6   5       73.75       66.53     17.56 o 
  -4  -6   5       99.34       90.81     11.67 o 
  -3  -6   5      201.41      208.35     20.43 o 
  -2  -6   5       10.81        1.15      8.73 o 
  -1  -6   5      556.45      522.61     35.93 o 
   0  -6   5       47.73       37.40      9.87 o 
   1  -6   5       17.45        1.88      7.83 o 
   2  -6   5       28.52       32.28      9.97 o 
   3  -6   5      160.42      205.65     23.19 o 
   4  -6   5       49.66       64.14     19.90 o 
   5  -6   5      212.86      197.09     32.79 o 
   6  -6   5       32.35        5.72     17.22 o 
   7  -6   5       27.85       37.42     23.19 o 
 -11  -5   5       17.72       14.33     24.08 o 
 -10  -5   5       77.86       82.75     24.23 o 
  -9  -5   5      297.13      225.36     30.05 o 
  -8  -5   5       49.13       71.25     21.84 o 
  -7  -5   5       40.67       18.01     16.87 o 
  -6  -5   5      847.07      776.03     53.49 o 
  -5  -5   5        4.57        7.41      7.88 o 
  -4  -5   5      333.33      328.77     15.67 o 
  -3  -5   5       98.19       84.77     10.92 o 
  -2  -5   5     1153.31     1146.21     44.98 o 
  -1  -5   5       64.31       66.26     14.31 o 
   0  -5   5      699.20      742.29     32.46 o 
   1  -5   5       65.49       52.05      9.75 o 
   2  -5   5      659.77      649.22     30.04 o 
   3  -5   5       28.04       16.71     10.13 o 
   4  -5   5       10.33       25.92     19.85 o 
   5  -5   5       25.31       45.78     18.51 o 
   6  -5   5      200.25      179.28     27.72 o 
   7  -5   5       77.89       90.01     25.03 o 
   8  -5   5        0.76      -17.66     17.66 o 
 -11  -4   5       93.98      328.85     53.74 o 
 -10  -4   5       47.39       17.42     17.91 o 
  -9  -4   5      607.30      562.67     46.87 o 
  -8  -4   5       87.92       55.34     12.81 o 
  -7  -4   5      522.28      458.76     28.61 o 
  -6  -4   5       93.13       90.58     16.92 o 
  -5  -4   5      892.44      828.90     36.72 o 
  -4  -4   5       38.43       26.99      6.02 o 
  -3  -4   5      326.30      343.55     20.31 o 
  -2  -4   5        1.81        3.60      6.21 o 
  -1  -4   5      531.61      504.65     32.44 o 
   0  -4   5      428.59      415.82     21.50 o 
   1  -4   5       80.28       76.28     10.43 o 
   2  -4   5       79.22       91.48     10.84 o 
   3  -4   5      312.01      303.58     18.20 o 
   4  -4   5      128.07      145.84     23.78 o 
   5  -4   5       82.07       77.08     19.16 o 
   6  -4   5      149.02      140.27     23.88 o 
   7  -4   5       98.21       63.79     20.05 o 
   8  -4   5       13.70       -2.04     19.60 o 
   9  -4   5        1.38        9.55     22.74 o 
 -11  -3   5        6.08      -24.03     26.47 o 
 -10  -3   5      508.37      576.95     61.85 o 
  -9  -3   5        2.79      -14.98     14.98 o 
  -8  -3   5      226.91      198.99     18.73 o 
  -7  -3   5      199.66      202.88     16.62 o 
  -6  -3   5      567.33      549.86     28.26 o 
  -5  -3   5      936.70      946.10     40.38 o 
  -3  -3   5       11.45        1.07      6.44 o 
  -2  -3   5     1100.72     1309.21     76.18 o 
  -1  -3   5     1501.95     1480.08     53.24 o 
   0  -3   5       99.47       97.04      9.71 o 
   2  -3   5       62.62       58.12      9.02 o 
   3  -3   5      701.63      806.48     37.82 o 
   4  -3   5        0.64       -4.04     13.31 o 
   5  -3   5       46.10       58.42     16.02 o 
   6  -3   5        4.17       -9.90      9.90 o 
   7  -3   5        0.50      -15.67     18.06 o 
   8  -3   5        2.65       14.93     27.67 o 
   9  -3   5        1.04        2.79     24.28 o 
 -11  -2   5       13.71       -4.98     24.83 o 
 -10  -2   5      100.21      118.57     35.83 o 
  -9  -2   5       38.21       53.89     30.05 o 
  -8  -2   5      330.02      265.26     29.06 o 
  -7  -2   5        0.71       -6.07     12.19 o 
  -6  -2   5     1206.17     1156.98     67.82 o 
  -5  -2   5      632.98      637.06     43.54 o 
  -4  -2   5      687.58      587.10     26.59 o 
  -3  -2   5     2166.10     2262.96     64.17 o 
  -2  -2   5      915.01      924.64     35.58 o 
  -1  -2   5      110.66      118.13     15.08 o 
   0  -2   5      654.32      597.92     46.05 o 
   1  -2   5      312.22      302.95     16.38 o 
   2  -2   5     1003.17      965.22     36.52 o 
   3  -2   5       94.17       86.01      8.96 o 
   4  -2   5       27.84       28.88     12.84 o 
   5  -2   5      479.51      505.60     37.47 o 
   6  -2   5      481.35      441.21     37.02 o 
   7  -2   5      218.87      264.12     34.58 o 
   8  -2   5        6.43        7.26     17.96 o 
   9  -2   5       10.46       33.04     24.03 o 
  10  -2   5        0.31      -20.00     21.89 o 
 -11  -1   5      238.78      330.65     44.09 o 
 -10  -1   5       88.68      134.80     23.85 o 
  -9  -1   5      112.58      117.18     27.02 o 
  -8  -1   5       66.15       76.73     26.47 o 
  -7  -1   5     1191.43     1335.17     81.65 o 
  -6  -1   5       25.71        4.53     11.20 o 
  -5  -1   5      645.64      559.29     39.51 o 
  -4  -1   5     1835.65     1794.64     94.04 o 
  -3  -1   5      925.02     1016.76     57.62 o 
  -2  -1   5       13.73       19.29      4.18 o 
  -1  -1   5      470.04      443.22     20.32 o 
   0  -1   5      230.23      203.94     12.47 o 
   1  -1   5      188.52      178.27     11.52 o 
   2  -1   5       73.19       61.86      7.54 o 
   3  -1   5       43.48       57.93      7.56 o 
   4  -1   5       14.40       39.84     17.34 o 
   5  -1   5       70.20       67.52     14.83 o 
   6  -1   5      243.80      258.99     27.67 o 
   7  -1   5      112.07      110.96     25.13 o 
   8  -1   5      141.82      162.71     27.57 o 
   9  -1   5        0.36        1.54     19.70 o 
  10  -1   5        4.07       40.35     27.96 o 
  11  -1   5      127.22      167.24     38.96 o 
 -11   0   5      116.29      142.16     35.28 o 
 -10   0   5       81.16      136.99     34.58 o 
  -9   0   5        1.43       26.32     21.15 o 
  -8   0   5      314.49      362.79     38.21 o 
  -7   0   5      460.91      614.27     49.41 o 
  -6   0   5      113.23       97.58     21.99 o 
  -5   0   5      951.30     1005.02     61.80 o 
  -4   0   5      278.27      280.19     28.11 o 
  -3   0   5      193.96      176.29     18.66 o 
  -2   0   5     1313.66     1499.98     53.37 o 
  -1   0   5     3853.82     3746.00    251.06 o 
   0   0   5        5.05        4.41      3.37 o 
   1   0   5     3150.23     3115.39     84.60 o 
   2   0   5       12.84        6.61      4.72 o 
   3   0   5       10.93       18.05      8.91 o 
   4   0   5      369.32      402.63     16.98 o 
   5   0   5        5.65        9.60      9.35 o 
   6   0   5        0.68       -6.17     10.00 o 
   7   0   5      119.80      123.30     23.78 o 
   8   0   5       91.98      110.12     23.93 o 
   9   0   5       21.39       45.43     23.34 o 
  10   0   5      130.88      160.47     31.80 o 
  11   0   5        2.12        3.83     23.49 o 
 -11   1   5      112.99      117.93     34.73 o 
 -10   1   5       41.11       37.32     26.22 o 
  -9   1   5       15.66       21.52     25.75 o 
  -8   1   5      392.17      412.55     39.36 o 
  -7   1   5      183.17      177.99     24.33 o 
  -6   1   5     1032.99     1077.62     66.08 o 
  -5   1   5      135.81      100.31     18.71 o 
  -4   1   5       58.95       84.74     17.02 o 
  -3   1   5     3642.56     4138.91    196.00 o 
  -2   1   5      225.74      179.43     18.81 o 
  -1   1   5       67.32       45.02     10.92 o 
   0   1   5      402.78      493.70     17.43 o 
   1   1   5     4437.73     4449.53    118.82 o 
   2   1   5      315.76      456.49    638.33 o 
   3   1   5      276.25      315.33     14.66 o 
   4   1   5        2.17        9.11      9.60 o 
   5   1   5      145.65      153.21     17.71 o 
   7   1   5      127.14      121.51     23.54 o 
   8   1   5       91.02      119.02     21.35 o 
   9   1   5        8.55       11.00     17.81 o 
  10   1   5      312.82      382.49     40.01 o 
  11   1   5       95.46      133.35     31.99 o 
  12   1   5        0.12       20.95     29.81 o 
 -10   2   5       44.65       26.72     27.27 o 
  -9   2   5       78.80       80.56     26.57 o 
  -8   2   5       66.29       92.35     17.23 o 
  -7   2   5      531.46      618.45     46.82 o 
  -6   2   5      412.31      460.46     39.56 o 
  -5   2   5      820.57      793.15     51.80 o 
  -4   2   5      257.35      236.90     24.33 o 
  -3   2   5       10.42       14.03     10.35 o 
  -1   2   5     2138.71     2014.07     99.77 o 
   0   2   5     5835.82     5424.45    144.04 o 
   1   2   5      919.58      966.59     29.69 o 
   2   2   5     2426.46     2608.17     71.82 o 
   3   2   5      407.05      430.05     15.97 o 
   4   2   5     1569.69     1572.02     61.61 o 
   5   2   5       31.69       48.32      9.70 o 
   6   2   5      281.28      281.98     23.59 o 
   7   2   5       31.08       42.64     13.88 o 
   8   2   5        1.13       17.76     17.71 o 
   9   2   5        3.95       18.56     17.86 o 
  10   2   5       23.06       46.33     20.35 o 
  11   2   5       40.30       85.63     27.32 o 
  12   2   5       11.11       54.09     27.32 o 
 -10   3   5       26.05      -28.36     28.36 o 
  -9   3   5        3.31       28.16     27.57 o 
  -8   3   5       26.00       47.62     16.42 o 
  -7   3   5      316.81      325.68     23.98 o 
  -6   3   5        3.20      -10.50     10.50 o 
  -5   3   5      593.45      588.19     42.39 o 
  -4   3   5      127.75      154.85     21.55 o 
  -3   3   5       62.75       67.77     14.08 o 
  -1   3   5      102.53      144.05     17.42 o 
   0   3   5      134.00      136.04     15.57 o 
   1   3   5      195.65      216.94     10.56 o 
   2   3   5     3918.80     3851.33    103.85 o 
   3   3   5      135.71      170.54      9.37 o 
   4   3   5     1007.32     1116.50     33.99 o 
   5   3   5       83.77       75.35      7.59 o 
   6   3   5       10.69       11.36      7.84 o 
   7   3   5        3.55       12.89     11.25 o 
   8   3   5       35.68        9.90     12.04 o 
   9   3   5       14.11       36.32     18.96 o 
  10   3   5      212.47      224.26     29.16 o 
  11   3   5        1.12       22.69     20.75 o 
  12   3   5       51.35       84.44     32.84 o 
  -9   4   5        1.42      -11.30     27.91 o 
  -8   4   5       19.95       -4.33     19.41 o 
  -7   4   5       56.66       52.02     14.46 o 
  -6   4   5      697.96      661.56     34.77 o 
  -5   4   5        0.59       12.04     12.69 o 
  -4   4   5       40.94       43.79     14.68 o 
  -3   4   5        1.39       13.19     12.14 o 
  -2   4   5      986.86     1002.83     58.47 o 
  -1   4   5      538.49      628.50     42.34 o 
   0   4   5        1.87       16.97      9.70 o 
   1   4   5     1626.92     1367.60     52.32 o 
   2   4   5     2087.22     1874.19     53.79 o 
   3   4   5      342.27      323.51     14.81 o 
   4   4   5      362.91      440.13     16.70 o 
   5   4   5       57.80       60.44     10.25 o 
   6   4   5        0.58       -3.17      6.40 o 
   7   4   5      372.91      372.54     28.06 o 
   8   4   5        5.34        8.47      9.15 o 
   9   4   5      275.88      252.85     20.11 o 
  10   4   5        0.44        3.38     14.02 o 
  11   4   5        1.92       13.89     16.77 o 
  12   4   5       57.82       94.74     31.75 o 
  -9   5   5      188.08      227.99     38.86 o 
  -8   5   5       98.79      113.95     30.10 o 
  -7   5   5       90.19       94.73     16.76 o 
  -6   5   5       16.06       25.49     12.74 o 
  -5   5   5      415.85      423.16     27.75 o 
  -4   5   5       19.89       25.77     14.03 o 
  -3   5   5      156.39      166.94     21.30 o 
  -2   5   5     1984.72     1909.78     99.42 o 
  -1   5   5      247.04      196.20     22.14 o 
   0   5   5      481.14      395.88     30.50 o 
   1   5   5        2.02       17.12     12.34 o 
   2   5   5       21.29       37.17     13.39 o 
   3   5   5      153.98      125.46      9.84 o 
   4   5   5      203.68      181.36     10.22 o 
   5   5   5        6.30        3.89      5.14 o 
   6   5   5      626.21      593.21     21.84 o 
   7   5   5       18.31       30.80      7.11 o 
   8   5   5      149.55      178.76     15.78 o 
   9   5   5      822.85      865.13     56.65 o 
  10   5   5      177.22      167.09     33.14 o 
  11   5   5       17.64       13.09     25.13 o 
  12   5   5       15.98        6.32     27.72 o 
  -8   6   5       27.94        6.47     22.99 o 
  -7   6   5      107.56       88.11     33.09 o 
  -6   6   5        5.55        9.73     23.93 o 
  -5   6   5      459.97      474.41     29.38 o 
  -4   6   5      350.79      298.94     31.27 o 
  -3   6   5      213.07      210.98     25.13 o 
  -2   6   5      777.33      884.71     56.23 o 
   0   6   5        1.47       -7.41      7.41 o 
   1   6   5        4.01       -2.69      8.81 o 
   2   6   5      641.52      642.42     30.82 o 
   3   6   5        8.41        1.57      7.02 o 
   4   6   5      471.31      392.49     15.66 o 
   5   6   5       13.12       25.37      6.15 o 
   6   6   5      237.83      200.93     11.81 o 
   7   6   5       70.31       51.41     10.65 o 
   8   6   5       97.40      135.84     26.87 o 
   9   6   5      172.93       99.92     25.73 o 
  10   6   5      309.72      298.80     37.22 o 
  11   6   5      176.49      220.73     39.06 o 
  12   6   5       23.96       53.84     31.70 o 
  -7   7   5       10.36       82.55     29.41 o 
  -6   7   5       74.03       65.25     18.33 o 
  -5   7   5       36.45       51.49     14.21 o 
  -4   7   5       91.08      104.19     16.35 o 
  -3   7   5      187.04      199.79     18.30 o 
  -2   7   5       80.05       76.66     17.91 o 
  -1   7   5        5.33      -11.05     11.05 o 
   0   7   5       37.38       48.81     15.87 o 
   1   7   5      126.78      147.78     21.40 o 
   2   7   5        3.69       26.28     10.06 o 
   3   7   5     1021.02     1018.63     44.42 o 
   4   7   5      189.07      192.82     17.29 o 
   5   7   5      667.37      804.51     37.93 o 
   6   7   5        8.21       10.54      9.08 o 
   7   7   5      415.33      435.01     26.34 o 
   8   7   5        1.03        5.03     16.17 o 
   9   7   5      135.23      183.76     33.39 o 
  10   7   5       92.20       51.50     22.64 o 
  11   7   5       27.71       39.56     28.11 o 
  12   7   5       30.53       33.34     28.11 o 
  -7   8   5       58.65       29.36     24.13 o 
  -6   8   5      247.74      207.78     23.65 o 
  -5   8   5        1.02        7.71     13.60 o 
  -4   8   5       92.71      114.96     30.92 o 
  -3   8   5       11.40        9.57     11.89 o 
  -2   8   5      439.33      351.59     22.75 o 
  -1   8   5        3.65       -3.35      8.51 o 
   0   8   5        0.80       -7.47      7.47 o 
   1   8   5      566.06      613.32     38.16 o 
   2   8   5      415.10      489.18     38.96 o 
   3   8   5      565.06      618.61     33.60 o 
   4   8   5       11.26       -8.50      8.50 o 
   5   8   5       19.03        7.78      9.78 o 
   6   8   5      339.39      364.61     27.27 o 
   7   8   5       85.95      112.51     15.22 o 
   8   8   5       21.89       -5.55     21.27 o 
   9   8   5       63.44       90.76     31.10 o 
  10   8   5       67.50       73.19     27.02 o 
  11   8   5       47.64       57.32     25.43 o 
  12   8   5        0.59      -25.92     32.14 o 
  -6   9   5       10.54       17.76     27.02 o 
  -5   9   5        1.30       -2.00     17.44 o 
  -4   9   5       32.85       39.03     18.98 o 
  -3   9   5      556.01      518.62     32.64 o 
  -2   9   5       21.07       23.65     26.57 o 
  -1   9   5       40.85       53.18     14.58 o 
   0   9   5       52.95       46.77     17.17 o 
   1   9   5      142.06       92.40     20.00 o 
   2   9   5        0.50      -12.09     12.09 o 
   3   9   5       11.77       -9.05     26.67 o 
   4   9   5      234.25      244.84     21.66 o 
   5   9   5       49.50       42.02     12.24 o 
   6   9   5      183.13      245.31     29.86 o 
   7   9   5       73.36       55.64     13.45 o 
   8   9   5       61.48      106.43     16.89 o 
   9   9   5       68.34       55.68     24.83 o 
  10   9   5      112.88      129.37     30.75 o 
  11   9   5       21.03      -11.59     23.49 o 
  12   9   5       45.64       76.98     31.85 o 
  -4  10   5       93.73      124.50     33.19 o 
  -3  10   5       63.22       44.78     22.14 o 
  -2  10   5       25.96       21.15     18.21 o 
  -1  10   5      278.58      272.08     33.64 o 
   0  10   5       30.69       47.97     22.19 o 
   1  10   5      334.16      338.06     36.97 o 
   2  10   5      168.17      181.37     28.81 o 
   3  10   5       44.70       70.26     21.35 o 
   4  10   5       77.14      138.06     43.49 o 
   5  10   5       38.89       71.61     29.90 o 
   6  10   5      133.37      119.54     18.63 o 
   7  10   5      145.55      156.61     31.97 o 
   8  10   5       10.69        7.41     11.83 o 
   9  10   5      137.87      124.75     19.58 o 
  10  10   5       55.33      126.39     33.84 o 
  11  10   5       23.40       45.23     25.13 o 
  -3  11   5        1.16       -8.41     24.08 o 
  -2  11   5       60.04       45.28     25.03 o 
  -1  11   5        5.37      -17.22     17.22 o 
   0  11   5        2.62       51.95     20.65 o 
   1  11   5       59.64       41.90     20.75 o 
   2  11   5      127.45      122.31     25.08 o 
   3  11   5      242.59      236.85     33.24 o 
   4  11   5      157.44      185.85     27.86 o 
   5  11   5       87.50       49.28     27.14 o 
   6  11   5       34.08       26.01     13.77 o 
   7  11   5        0.34      -11.87     11.87 o 
   8  11   5      113.97      129.43     18.81 o 
   9  11   5       59.22       51.83     17.32 o 
  10  11   5        4.02        5.42     25.48 o 
  11  11   5       20.56       -0.50     26.47 o 
  -1  12   5        5.91       20.05     23.69 o 
   0  12   5        3.70       19.60     22.14 o 
   1  12   5       37.71       27.67     23.59 o 
   2  12   5       26.79       38.21     23.14 o 
   3  12   5        0.23       -2.89     19.75 o 
   4  12   5       69.83       61.55     24.03 o 
   5  12   5      103.01       91.41     18.81 o 
   6  12   5      100.47      125.03     20.12 o 
   7  12   5        0.39       26.14     17.88 o 
   8  12   5       21.69       45.80     18.68 o 
   9  12   5       27.91        8.07     17.55 o 
  10  12   5       17.97      -21.40     21.40 o 
   1  13   5       12.99       92.75     35.78 o 
   2  13   5       37.94       29.51     26.92 o 
   3  13   5      110.05      125.84     30.85 o 
   4  13   5        0.52       14.58     21.60 o 
   5  13   5       48.57       57.22     27.62 o 
   6  13   5       70.62       93.16     23.71 o 
   7  13   5       32.99       37.34     24.13 o 
   8  13   5       80.89       60.91     19.15 o 
  -7 -10   6        0.30      -14.33     18.41 o 
  -6 -10   6       77.31       52.00     24.58 o 
  -5 -10   6        3.63       34.28     23.09 o 
  -4 -10   6        6.88       -0.85     20.45 o 
  -3 -10   6        3.46      -12.14     17.12 o 
  -2 -10   6      149.53      208.24     33.54 o 
  -1 -10   6        4.85       22.94     25.77 o 
   0 -10   6       27.54       37.67     24.38 o 
  -9  -9   6       22.53       38.46     24.93 o 
  -8  -9   6        2.08        7.46     21.45 o 
  -7  -9   6       82.74       65.08     20.00 o 
  -6  -9   6        6.49       16.22     19.16 o 
  -5  -9   6      103.76      102.55     27.52 o 
  -4  -9   6       17.70       60.16     22.24 o 
  -3  -9   6      143.55      156.94     27.77 o 
  -2  -9   6       67.05       40.01     22.39 o 
  -1  -9   6        4.85      -13.24     17.91 o 
   0  -9   6       88.13       82.35     24.13 o 
   1  -9   6       54.58       61.95     21.69 o 
  -9  -8   6        0.78        7.76     24.18 o 
  -8  -8   6      126.81      122.90     27.07 o 
  -7  -8   6        2.18       -7.81     19.56 o 
  -6  -8   6        0.33       21.25     17.12 o 
  -5  -8   6        1.46       18.81     18.66 o 
  -4  -8   6       12.39       24.03     16.02 o 
  -3  -8   6      122.08      168.48     26.92 o 
  -2  -8   6       32.43       47.72     17.27 o 
  -1  -8   6       70.52       88.72     22.14 o 
   0  -8   6       19.00       47.47     18.06 o 
   1  -8   6      153.96      187.21     20.40 o 
   2  -8   6      110.17       98.32     22.14 o 
   3  -8   6       96.44       45.78     20.95 o 
   4  -8   6        0.39       10.95     21.60 o 
 -10  -7   6       13.79      -11.00     18.31 o 
  -9  -7   6       13.69        6.02     19.51 o 
  -8  -7   6       30.61       17.91     21.05 o 
  -7  -7   6        5.36      -10.70     14.93 o 
  -5  -7   6        7.63       -8.86     14.03 o 
  -4  -7   6       38.33       66.48     21.99 o 
  -3  -7   6       80.94       73.24     18.71 o 
  -2  -7   6      116.09       99.39     18.41 o 
  -1  -7   6        1.17       -9.45     16.45 o 
   0  -7   6       11.47       10.56     10.48 o 
   1  -7   6       35.82       54.94     25.38 o 
   2  -7   6      332.53      311.05     28.91 o 
   3  -7   6       51.46       57.77     21.89 o 
   4  -7   6        1.17      -15.28     15.28 o 
   5  -7   6       39.48       53.19     27.42 o 
 -11  -6   6       22.43        5.92     21.79 o 
 -10  -6   6       47.78       66.18     27.02 o 
  -9  -6   6      150.66      109.42     25.73 o 
  -8  -6   6        2.10       -9.50     14.43 o 
  -7  -6   6      158.95      153.21     24.58 o 
  -6  -6   6        0.47       23.59     17.32 o 
  -4  -6   6      416.98      380.57     31.40 o 
  -3  -6   6      314.05      306.18     20.08 o 
  -2  -6   6       15.99       18.49      9.34 o 
  -1  -6   6      357.02      366.14     35.63 o 
   0  -6   6      178.75      164.38     15.30 o 
   1  -6   6       14.47       37.54     11.80 o 
   2  -6   6      115.69      124.50     14.88 o 
   3  -6   6       98.16      103.35     22.64 o 
   4  -6   6       44.19       11.34     19.16 o 
   5  -6   6       38.57       54.54     25.68 o 
   6  -6   6       60.51       56.43     26.57 o 
   7  -6   6       48.45       14.23     22.94 o 
 -11  -5   6        0.13        1.79     23.14 o 
 -10  -5   6       42.79       51.45     25.53 o 
  -9  -5   6       10.01        8.91     17.81 o 
  -8  -5   6      166.74      185.65     27.17 o 
  -7  -5   6       44.96       62.20     19.26 o 
  -6  -5   6      145.75      162.16     24.33 o 
  -5  -5   6      246.15      218.80     16.79 o 
  -4  -5   6      198.62      225.59     16.83 o 
  -3  -5   6      143.43      143.28     13.83 o 
  -2  -5   6       70.14       64.31     11.51 o 
  -1  -5   6      567.26      601.90     37.39 o 
   0  -5   6      116.87      101.82     11.57 o 
   1  -5   6      953.70     1088.55     44.78 o 
   2  -5   6        9.60        7.49      8.80 o 
   3  -5   6        1.11       11.64     13.04 o 
   4  -5   6       27.02        7.02     15.08 o 
   5  -5   6       97.76       77.18     21.94 o 
   6  -5   6        6.14       26.07     21.20 o 
   7  -5   6       79.72      101.71     30.00 o 
   8  -5   6        3.88       15.18     21.45 o 
 -11  -4   6       11.43       60.15    107.75 o 
 -10  -4   6       40.55       17.56     18.71 o 
  -9  -4   6       69.59       55.48     22.84 o 
  -8  -4   6       10.21       -3.73     14.68 o 
  -7  -4   6        0.22      -12.39     12.39 o 
  -6  -4   6      480.49      494.95     41.20 o 
  -5  -4   6       29.98       27.72     18.41 o 
  -4  -4   6     1068.69     1165.01     46.55 o 
  -3  -4   6      107.28       92.15     11.22 o 
  -2  -4   6      595.63      585.23     27.21 o 
  -1  -4   6      353.71      371.70     29.58 o 
   0  -4   6      969.98      995.02     39.43 o 
   1  -4   6      259.02      249.26     17.08 o 
   2  -4   6      359.93      371.73     20.85 o 
   3  -4   6      274.25      288.13     25.73 o 
   4  -4   6      194.21      216.00     28.51 o 
   5  -4   6       11.67        8.06     15.28 o 
   6  -4   6       28.56       57.52     23.34 o 
   7  -4   6       66.26       64.09     21.15 o 
   8  -4   6        2.47       31.05     21.60 o 
 -11  -3   6      127.08      187.59     49.91 o 
 -10  -3   6      179.94      196.40     44.63 o 
  -9  -3   6       19.80       15.38     16.52 o 
  -8  -3   6       32.79       45.18     18.16 o 
  -7  -3   6     2781.03     2585.50    136.44 o 
  -6  -3   6        4.98       -2.29     11.27 o 
  -5  -3   6      872.97      949.23     40.76 o 
  -4  -3   6       17.58       11.75      5.29 o 
  -3  -3   6      300.42      287.61     13.13 o 
  -2  -3   6      558.20      656.24     29.05 o 
  -1  -3   6     1377.66     1202.50     44.93 o 
   0  -3   6       85.90       72.16      9.76 o 
   1  -3   6      824.59      813.48     33.84 o 
   2  -3   6      991.80     1076.47     58.32 o 
   3  -3   6        6.33       14.76     18.58 o 
   4  -3   6       71.05       71.60     17.56 o 
   5  -3   6       13.89       23.49     14.53 o 
   6  -3   6      393.69      439.27     39.91 o 
   7  -3   6       32.01        6.32     15.87 o 
   8  -3   6       83.40       98.22     22.84 o 
   9  -3   6        3.39      -14.38     18.71 o 
 -11  -2   6        1.48      -22.34     22.34 o 
 -10  -2   6      280.53      346.17     48.91 o 
  -9  -2   6       14.22       19.11     27.27 o 
  -8  -2   6       25.57       82.23     69.99 o 
  -7  -2   6      212.58      165.00     24.58 o 
  -6  -2   6      315.82      282.08     29.66 o 
  -5  -2   6     1848.89     1733.09     94.14 o 
  -4  -2   6      511.57      492.47     23.79 o 
  -3  -2   6      309.01      249.87     12.13 o 
  -2  -2   6       58.06       51.08      9.01 o 
  -1  -2   6     1584.73     1520.30     68.97 o 
   0  -2   6       57.50       53.75      8.23 o 
   1  -2   6      124.28      118.82     10.68 o 
   2  -2   6       53.76       42.61      8.71 o 
   3  -2   6      603.75      618.70     26.86 o 
   4  -2   6      145.57      142.45     11.68 o 
   5  -2   6       58.01       54.04     17.02 o 
   6  -2   6       38.56       20.60     14.83 o 
   7  -2   6       10.22       12.64     16.47 o 
   8  -2   6       10.76       26.47     19.56 o 
   9  -2   6        9.24       52.00     22.09 o 
  10  -2   6        1.40        9.90     21.74 o 
 -11  -1   6      149.22      220.93     38.56 o 
 -10  -1   6       30.76      154.90     41.50 o 
  -9  -1   6       52.34       31.99     21.69 o 
  -8  -1   6       13.81       15.18     19.11 o 
  -7  -1   6      160.16      172.36     30.85 o 
  -6  -1   6      600.04      593.07     44.88 o 
  -4  -1   6     2069.22     1999.49    104.24 o 
  -3  -1   6     2020.74     1866.21     66.32 o 
  -2  -1   6     6820.47     6774.81    214.96 o 
  -1  -1   6       89.26       77.04      9.13 o 
   0  -1   6     4050.40     4069.10    109.65 o 
   1  -1   6      834.05      869.79     34.04 o 
   2  -1   6       41.86       27.37     11.37 o 
   3  -1   6       86.23      110.01     14.18 o 
   4  -1   6       85.63       84.74      8.86 o 
   5  -1   6      667.57      695.57     45.08 o 
   6  -1   6      258.02      252.87     27.12 o 
   7  -1   6      326.15      330.10     31.70 o 
   8  -1   6       18.58       13.04     16.87 o 
   9  -1   6        2.51      -11.89     15.28 o 
  10  -1   6       12.60      -17.76     17.76 o 
 -11   0   6      161.43      183.76     38.61 o 
 -10   0   6       63.51       76.28     33.59 o 
  -9   0   6       93.62      127.13     28.96 o 
  -8   0   6        6.38      -14.38     21.30 o 
  -7   0   6      224.77      157.68     26.57 o 
  -5   0   6      444.50      549.68     44.88 o 
  -3   0   6      651.94      669.50     43.94 o 
  -2   0   6     4568.70     4409.04    142.77 o 
  -1   0   6     1262.04     1307.79     47.82 o 
   0   0   6      138.02      141.64     11.20 o 
   1   0   6      983.73     1067.87     32.75 o 
   2   0   6     1993.72     2312.25    121.73 o 
   3   0   6      102.31      125.76     21.00 o 
   5   0   6      100.57       80.06     15.67 o 
   6   0   6      136.23      123.10     21.35 o 
   7   0   6       43.21       24.13     12.99 o 
   8   0   6      144.92      137.98     23.04 o 
   9   0   6       41.53       39.51     18.51 o 
  10   0   6       17.26      -17.02     17.02 o 
  11   0   6       17.09       20.05     19.90 o 
 -11   1   6       74.79       59.11     30.35 o 
 -10   1   6       51.28       61.25     27.12 o 
  -9   1   6       90.75       84.29     27.37 o 
  -8   1   6       81.07      102.95     25.58 o 
  -7   1   6       11.03        0.20     16.17 o 
  -6   1   6      187.93      216.10     30.20 o 
  -4   1   6       12.11        4.53     12.09 o 
  -3   1   6        3.30        6.27      9.50 o 
  -2   1   6        3.88       17.96     11.89 o 
  -1   1   6        1.70       15.46      6.86 o 
   0   1   6      242.66      204.75     12.41 o 
   1   1   6      507.14      577.82     30.07 o 
   2   1   6     1014.97     1096.86     34.34 o 
   3   1   6      468.18      509.22     22.52 o 
   4   1   6     3633.39     3678.22    118.04 o 
   6   1   6       11.90       11.94     13.14 o 
   7   1   6        6.16        9.50     11.20 o 
   8   1   6      151.19      145.24     20.75 o 
   9   1   6       36.06       40.11     16.97 o 
  10   1   6      186.53      161.07     29.06 o 
  11   1   6        1.55       -3.09     16.47 o 
 -10   2   6       40.89        5.08     27.91 o 
  -9   2   6      148.66      145.82     24.30 o 
  -8   2   6      178.56      159.13     27.96 o 
  -7   2   6      527.10      502.51     43.84 o 
  -6   2   6      976.75     1144.10     72.40 o 
  -5   2   6       70.17       81.26     18.56 o 
  -2   2   6     3449.26     3403.73    164.50 o 
  -1   2   6      964.68      985.62     38.13 o 
   0   2   6        9.28        9.18      4.63 o 
   1   2   6     1891.35     2060.23     58.38 o 
   2   2   6      570.81      610.09     21.21 o 
   3   2   6      272.42      271.46     12.38 o 
   4   2   6     1093.89     1033.22     32.03 o 
   5   2   6     2471.58     2446.03     68.45 o 
   6   2   6       52.00       45.58     13.63 o 
   7   2   6       64.22       84.84     17.37 o 
   8   2   6      101.40      102.45     18.46 o 
   9   2   6       86.98       94.29     19.26 o 
  10   2   6      177.07      157.44     23.24 o 
  11   2   6       25.95       30.90     21.00 o 
  12   2   6       23.05      -12.79     16.32 o 
 -10   3   6        1.32       -8.71     25.77 o 
  -9   3   6       60.47       53.79     26.97 o 
  -8   3   6       28.04       41.67     15.29 o 
  -7   3   6      128.15      158.13     25.97 o 
  -6   3   6      208.43      203.51     27.17 o 
  -5   3   6      467.72      522.31     41.60 o 
  -4   3   6      540.62      581.73     41.85 o 
  -3   3   6       15.74       11.34     11.39 o 
  -1   3   6      199.63      241.58     22.59 o 
   0   3   6     1064.40     1030.69     38.90 o 
   1   3   6      834.92      960.60     30.54 o 
   2   3   6      747.81      697.51     23.48 o 
   3   3   6      567.39      585.11     20.79 o 
   4   3   6       32.73       35.85      5.64 o 
   5   3   6     1196.56     1292.61     39.40 o 
   6   3   6      944.58      950.92     40.42 o 
   7   3   6        2.26       -2.14      7.45 o 
   8   3   6      221.82      214.49     18.84 o 
   9   3   6      237.10      222.08     20.25 o 
  10   3   6       51.71       57.95     16.00 o 
  11   3   6        0.56       14.20     15.29 o 
  12   3   6       16.72       -0.23     16.50 o 
  -9   4   6       22.86       24.93     31.05 o 
  -8   4   6       63.21       73.75     19.36 o 
  -7   4   6      105.64      110.19     16.96 o 
  -6   4   6       87.30       93.99     19.70 o 
  -5   4   6        3.39      -11.34     11.79 o 
  -4   4   6       23.89       11.44     13.14 o 
  -3   4   6      715.93      707.12     47.97 o 
  -2   4   6     1029.65     1032.64     60.66 o 
  -1   4   6      899.58      922.32     55.38 o 
   0   4   6       93.92       65.93     13.24 o 
   1   4   6      824.52      873.63     28.86 o 
   2   4   6       94.91       90.21      7.89 o 
   3   4   6       25.47       24.21      5.61 o 
   4   4   6      180.48      168.84     10.29 o 
   5   4   6      247.51      295.38     17.33 o 
   6   4   6      871.29      903.68     29.90 o 
   7   4   6       17.56       17.15      8.95 o 
   8   4   6        3.72        2.97     19.31 o 
   9   4   6        2.83        7.56     15.52 o 
  10   4   6       37.05       33.29     13.45 o 
  11   4   6       20.76        9.03     13.04 o 
  12   4   6        2.69       -9.80     24.08 o 
  -9   5   6       27.83       49.21     27.86 o 
  -8   5   6      222.28      267.03     40.20 o 
  -7   5   6      126.49      128.53     19.25 o 
  -6   5   6      229.55      223.78     21.22 o 
  -5   5   6      150.26      165.94     25.73 o 
  -4   5   6      289.55      354.23     34.13 o 
  -3   5   6       99.67      122.85     20.85 o 
  -2   5   6     1615.46     1677.11     91.95 o 
  -1   5   6     1083.11     1000.54     59.71 o 
   0   5   6      352.40      346.22     28.61 o 
   1   5   6       12.05        0.14      8.32 o 
   2   5   6       21.10       19.61      5.59 o 
   4   5   6        5.40        2.14      9.23 o 
   5   5   6     1421.61     1433.92     43.93 o 
   6   5   6       29.57       54.79      8.05 o 
   7   5   6      223.40      245.47     17.79 o 
   8   5   6       69.38       61.29     15.08 o 
   9   5   6      441.11      463.88     27.60 o 
  10   5   6       26.83      -13.39     16.37 o 
  11   5   6       12.13      -20.60     20.60 o 
  12   5   6        0.99       24.63     27.67 o 
  -8   6   6      148.38      111.46     33.94 o 
  -7   6   6      140.06      163.60     23.02 o 
  -6   6   6      123.75      105.78     17.90 o 
  -5   6   6      133.45      140.72     24.43 o 
  -4   6   6      288.73      266.61     29.56 o 
  -3   6   6      250.32      255.01     29.66 o 
  -2   6   6      875.02      769.51     51.55 o 
  -1   6   6       24.01        2.79     11.54 o 
   0   6   6      798.40      847.14     52.40 o 
   1   6   6      191.59      159.28     20.05 o 
   2   6   6      308.60      343.04     21.22 o 
   3   6   6       17.20       11.14      7.90 o 
   4   6   6        4.14       -1.35      4.71 o 
   5   6   6        0.53        6.04      5.59 o 
   6   6   6        3.93       18.51      7.99 o 
   7   6   6        8.77       16.04      7.17 o 
   8   6   6        2.54       10.90     17.66 o 
   9   6   6        5.27       52.74     22.54 o 
  10   6   6      147.47      135.99     29.56 o 
  11   6   6      140.09      114.94     30.65 o 
  12   6   6        5.21       42.54     28.41 o 
  -7   7   6      101.06      149.52     38.44 o 
  -6   7   6      156.34      132.75     21.82 o 
  -5   7   6        2.12       23.00     13.87 o 
  -4   7   6       55.03       61.36     24.56 o 
  -3   7   6      708.26      766.68     54.19 o 
  -2   7   6       17.40       23.14     14.23 o 
  -1   7   6      731.38      786.13     54.29 o 
   0   7   6      119.13      161.42     22.44 o 
   1   7   6      517.17      535.95     39.61 o 
   2   7   6      207.56      192.65     17.63 o 
   4   7   6       36.91       22.86     11.32 o 
   5   7   6      269.66      258.14     19.20 o 
   6   7   6       85.84      108.06     25.73 o 
   7   7   6        4.70       12.40      9.45 o 
   8   7   6      187.17      206.65     32.49 o 
   9   7   6       41.81       27.37     21.45 o 
  10   7   6       11.20       -6.27     19.16 o 
  11   7   6        0.32      -17.61     21.00 o 
  12   7   6       42.21       42.74     29.36 o 
  -6   8   6      190.70      121.87     20.54 o 
  -5   8   6        1.96      -13.71     13.71 o 
  -4   8   6        0.48      -11.42     11.42 o 
  -3   8   6      400.45      352.87     25.34 o 
  -2   8   6        1.68       -5.52     20.15 o 
  -1   8   6       77.24       62.41     29.03 o 
   0   8   6        3.29       -4.78     11.59 o 
   1   8   6       48.83       31.40     16.02 o 
   2   8   6       20.11       20.05     14.28 o 
   3   8   6     1696.60     1750.20     70.93 o 
   4   8   6       17.70       31.98     11.47 o 
   5   8   6      283.58      339.11     24.20 o 
   6   8   6       53.62       69.50     12.49 o 
   7   8   6      114.10      103.61     14.57 o 
   8   8   6        4.49       26.92     22.94 o 
   9   8   6      243.91      228.99     39.21 o 
  10   8   6      126.18      112.90     31.30 o 
  11   8   6       25.24        0.00     25.82 o 
  12   8   6        0.25       27.07     30.80 o 
  -5   9   6        7.61       26.48     18.09 o 
  -4   9   6      185.59      156.73     23.39 o 
  -3   9   6      320.41      294.73     23.49 o 
  -2   9   6       20.73        3.86     11.10 o 
  -1   9   6        0.78       17.56     11.52 o 
   0   9   6      632.39      788.82     57.67 o 
   1   9   6       14.11      -12.34     12.34 o 
   2   9   6       68.28       83.05     19.65 o 
   3   9   6       70.61       80.61     15.27 o 
   4   9   6      200.79      209.23     19.57 o 
   5   9   6      190.97      204.17     19.81 o 
   6   9   6       20.95       -6.96     29.61 o 
   7   9   6      188.29      203.12     36.75 o 
   8   9   6        0.80       17.82     27.09 o 
   9   9   6       91.84       99.02     27.42 o 
  10   9   6        5.17       21.05     23.14 o 
  11   9   6        5.92      -11.39     25.28 o 
  12   9   6        0.12       42.54     28.81 o 
  -4  10   6       45.50       32.31     18.01 o 
  -3  10   6      103.46       79.41     25.48 o 
  -2  10   6      115.57      120.91     25.68 o 
  -1  10   6      115.99      119.72     25.28 o 
   0  10   6        9.12       21.00     16.22 o 
   2  10   6      485.46      441.95     41.05 o 
   3  10   6       34.44       44.29     19.51 o 
   4  10   6       43.07       20.97     31.90 o 
   5  10   6        6.39      -13.53     13.53 o 
   6  10   6      322.89      318.10     25.92 o 
   7  10   6       28.69       24.29     22.94 o 
   8  10   6      106.16       91.23     18.25 o 
   9  10   6       84.37       71.40     27.02 o 
  10  10   6       78.26       87.23     31.40 o 
  11  10   6        1.68       35.88     29.11 o 
  -3  11   6       30.41        7.61     20.70 o 
  -2  11   6        9.41       34.13     23.14 o 
   0  11   6        7.69       23.93     21.25 o 
   1  11   6      249.84      317.96     38.02 o 
   2  11   6      137.09      153.65     29.31 o 
   3  11   6      224.90      229.44     33.39 o 
   4  11   6        1.96      -12.07     12.07 o 
   5  11   6       73.72       99.65     17.81 o 
   6  11   6        2.31       -1.64     13.91 o 
   7  11   6       10.83       -3.88     13.16 o 
   8  11   6      116.44      144.90     22.00 o 
   9  11   6       14.84       50.01     26.62 o 
  10  11   6       16.36       38.96     28.36 o 
  11  11   6       24.17       36.67     33.54 o 
  -1  12   6        1.85       11.94     20.70 o 
   0  12   6        3.23      -20.00     20.00 o 
   1  12   6        0.33      -20.70     20.70 o 
   2  12   6       63.56       96.38     26.22 o 
   3  12   6       31.25        3.93     19.26 o 
   4  12   6       54.28       54.04     24.33 o 
   6  12   6       21.44       40.57     20.45 o 
   7  12   6       25.24       26.25     16.65 o 
   8  12   6       56.68       71.33     20.20 o 
   9  12   6      144.01       85.30     21.32 o 
  10  12   6        5.11       51.55     35.58 o 
   1  13   6        7.07       43.49     27.96 o 
   2  13   6       17.27       32.59     28.81 o 
   3  13   6       10.52        7.21     26.02 o 
   4  13   6        4.50      -19.46     19.46 o 
   5  13   6       26.68       10.20     21.60 o 
   6  13   6       28.10       43.01     19.16 o 
   7  13   6        0.68       -9.43     14.55 o 
   8  13   6       45.47       69.87     41.03 o 
  -6 -10   7       82.70      103.45     25.92 o 
  -5 -10   7        0.48      -20.60     20.60 o 
  -4 -10   7        0.49       20.25     25.68 o 
  -3 -10   7        3.60       53.79     24.88 o 
  -1 -10   7        0.37       26.37     22.59 o 
  -8  -9   7        4.79        6.62     24.73 o 
  -7  -9   7       20.38       65.68     27.77 o 
  -6  -9   7       14.99        5.27     16.07 o 
  -5  -9   7        1.14      -11.44     15.08 o 
  -4  -9   7       41.01       40.65     22.79 o 
  -3  -9   7        9.39       39.51     19.41 o 
  -2  -9   7       71.51      109.12     29.26 o 
  -1  -9   7        2.40      -16.92     16.92 o 
   0  -9   7       30.13       44.19     22.49 o 
  -9  -8   7       14.53        7.71     22.49 o 
  -8  -8   7        2.75       54.68     25.73 o 
  -7  -8   7       63.47       73.84     25.58 o 
  -6  -8   7       12.26       21.99     20.25 o 
  -5  -8   7      110.31      102.20     23.19 o 
  -4  -8   7        7.86       -1.04     16.52 o 
  -3  -8   7      101.45       98.32     24.58 o 
  -2  -8   7       12.18       56.53     21.94 o 
  -1  -8   7      204.89      234.16     30.70 o 
   0  -8   7        9.85      -10.10     16.12 o 
   1  -8   7       75.36       71.13     16.54 o 
   2  -8   7      113.38      114.39     30.15 o 
   3  -8   7       48.24       57.72     25.08 o 
 -10  -7   7        6.04       31.45     24.33 o 
  -9  -7   7       10.94        8.01     21.99 o 
  -8  -7   7       49.34       80.81     24.58 o 
  -7  -7   7       16.93       14.43     18.96 o 
  -6  -7   7       24.74       35.98     19.70 o 
  -5  -7   7        7.02       12.79     18.16 o 
  -4  -7   7       13.03       37.02     16.82 o 
  -3  -7   7      193.65      191.62     27.72 o 
  -2  -7   7       12.14        8.11     13.29 o 
  -1  -7   7       16.54        5.12     11.52 o 
   0  -7   7       43.18       28.48     12.23 o 
   1  -7   7      203.37      193.33     18.07 o 
   2  -7   7      137.57      125.74     24.38 o 
   3  -7   7      146.90      150.57     25.33 o 
   4  -7   7        0.19      -16.12     17.32 o 
   5  -7   7      117.60      137.28     30.05 o 
 -10  -6   7       21.40        4.63     20.15 o 
  -9  -6   7       12.34       32.99     23.04 o 
  -8  -6   7        2.47       -7.02     16.97 o 
  -7  -6   7        0.67        3.88     17.51 o 
  -6  -6   7      212.79      204.71     28.11 o 
  -5  -6   7       76.04       74.99     20.55 o 
  -4  -6   7      830.22      896.50     53.24 o 
  -3  -6   7        3.88        0.67      9.07 o 
  -2  -6   7      168.15      203.62     18.09 o 
  -1  -6   7        8.11       -7.34      7.74 o 
   0  -6   7      323.98      401.97     46.10 o 
   1  -6   7      113.71      105.24     13.72 o 
   2  -6   7       86.91       92.42     13.62 o 
   3  -6   7       15.53       38.51     18.21 o 
   4  -6   7       44.52       68.07     24.68 o 
   5  -6   7       65.58       55.33     21.84 o 
   6  -6   7       30.94        0.00     21.74 o 
 -10  -5   7        0.18      -18.31     18.31 o 
  -9  -5   7       81.18       94.59     26.77 o 
  -8  -5   7       52.08       53.39     19.75 o 
  -7  -5   7      117.77       97.87     23.09 o 
  -6  -5   7       17.85       33.24     18.36 o 
  -5  -5   7      142.28      135.65     14.90 o 
  -4  -5   7       27.61       14.72     14.65 o 
  -3  -5   7      741.60      722.51     33.76 o 
  -2  -5   7      173.98      165.60     19.90 o 
  -1  -5   7      225.33      215.54     17.96 o 
   0  -5   7      112.11      120.06     13.46 o 
   1  -5   7      355.50      356.30     31.42 o 
   2  -5   7      410.31      442.06     58.62 o 
   3  -5   7      168.44      140.17     23.39 o 
   4  -5   7      117.86      100.11     21.84 o 
   5  -5   7       33.55       35.78     18.91 o 
   6  -5   7       71.42       74.99     24.03 o 
   7  -5   7        6.89       -1.44     20.30 o 
 -11  -4   7        6.30      -19.02     19.02 o 
 -10  -4   7      107.73       98.82     28.76 o 
  -9  -4   7       23.49      -15.47     15.47 o 
  -8  -4   7        3.93       21.30     18.76 o 
  -7  -4   7        0.23      -10.55     12.74 o 
  -6  -4   7       46.68       72.00     18.16 o 
  -5  -4   7       79.82       87.43     20.05 o 
  -4  -4   7       48.43       52.58     11.38 o 
  -3  -4   7       58.37       67.62     11.36 o 
  -2  -4   7        3.61       13.65      8.80 o 
  -1  -4   7      585.70      529.79     25.68 o 
   0  -4   7        8.87        2.64      7.75 o 
   1  -4   7      988.71     1154.14     46.59 o 
   2  -4   7       77.95       81.77     15.72 o 
   3  -4   7      277.66      254.33     17.60 o 
   4  -4   7       50.33       44.93     17.22 o 
   5  -4   7        8.24       15.43     18.61 o 
   6  -4   7       27.00       31.90     22.29 o 
   7  -4   7       29.21       43.69     23.64 o 
   8  -4   7       14.22       11.84     22.54 o 
 -11  -3   7        3.85       22.99     34.43 o 
 -10  -3   7       56.27       34.88     39.26 o 
  -9  -3   7       24.68       30.25     17.91 o 
  -8  -3   7        9.14       11.64     18.66 o 
  -7  -3   7      189.02      156.29     25.33 o 
  -6  -3   7      177.11      148.48     24.68 o 
  -5  -3   7       87.92       87.92     18.46 o 
  -4  -3   7      211.31      167.29     19.63 o 
  -3  -3   7       24.46       26.30      8.69 o 
  -2  -3   7      529.26      446.26     23.23 o 
  -1  -3   7       26.40       18.42      8.36 o 
   0  -3   7     1624.66     1669.63     60.60 o 
   1  -3   7       75.61       72.21     10.06 o 
   2  -3   7      522.25      514.95     25.38 o 
   3  -3   7      381.30      373.32     20.68 o 
   4  -3   7      550.97      502.81     38.76 o 
   5  -3   7      603.60      608.79     45.18 o 
   6  -3   7       39.63       -2.89     14.33 o 
   7  -3   7       71.80       68.37     23.34 o 
   8  -3   7       26.72       67.12     28.91 o 
   9  -3   7       27.22       33.84     30.35 o 
 -11  -2   7       59.87       24.58     35.08 o 
 -10  -2   7      104.75      124.55     42.44 o 
  -9  -2   7       14.52       40.20     28.91 o 
  -8  -2   7      129.16      128.59     21.10 o 
  -7  -2   7      486.00      429.66     38.71 o 
  -6  -2   7      761.09      604.81     44.98 o 
  -5  -2   7     1370.43     1273.67     75.14 o 
  -4  -2   7       18.69       38.77      9.34 o 
  -2  -2   7       46.85       54.67      9.95 o 
  -1  -2   7      504.88      509.62     63.24 o 
   0  -2   7       33.06       41.47      8.21 o 
   1  -2   7      258.78      243.73     15.53 o 
   2  -2   7      482.66      596.75     40.83 o 
   4  -2   7       63.37       51.20     15.87 o 
   5  -2   7      168.92      186.20     24.63 o 
   6  -2   7      267.99      283.57     31.00 o 
   7  -2   7       99.10      103.45     22.74 o 
   8  -2   7       44.07       74.19     26.12 o 
   9  -2   7       38.39       45.33     26.72 o 
 -10  -1   7       48.63      115.04     43.09 o 
  -9  -1   7       30.18       42.74     22.74 o 
  -8  -1   7      227.69      224.11     40.25 o 
  -7  -1   7      103.46      121.31     31.50 o 
  -6  -1   7       22.85       11.71     13.07 o 
  -5  -1   7      221.75      193.56     24.03 o 
  -4  -1   7     1473.08     1448.47     82.50 o 
  -3  -1   7      233.28      220.59     15.82 o 
  -2  -1   7     1056.11     1199.21     46.50 o 
  -1  -1   7     1498.95     1448.23     53.52 o 
   0  -1   7      750.31      855.48     27.80 o 
   1  -1   7      842.19      820.46     33.57 o 
   2  -1   7        5.42        1.35      6.01 o 
   3  -1   7       37.19       22.91      9.16 o 
   4  -1   7       71.30       73.50      9.87 o 
   5  -1   7      371.76      381.15     31.75 o 
   6  -1   7      112.25       99.72     19.51 o 
   7  -1   7        3.26      -13.58     13.58 o 
   8  -1   7        8.68        3.09     18.51 o 
   9  -1   7        0.39       -5.42     20.65 o 
  10  -1   7       21.78      -13.14     22.04 o 
 -10   0   7       13.53      -22.74     22.74 o 
  -9   0   7        3.84       -0.85     22.44 o 
  -8   0   7      196.68      223.42     37.87 o 
  -7   0   7       15.13       33.59     19.41 o 
  -6   0   7      361.19      489.32     46.47 o 
  -5   0   7        0.26      -14.13     14.13 o 
  -4   0   7       44.91       16.52     19.56 o 
  -3   0   7       54.64       82.16     12.94 o 
  -2   0   7     2188.84     2173.18     75.57 o 
  -1   0   7       89.90       82.54     10.32 o 
   0   0   7     1726.54     1657.95     55.53 o 
   1   0   7      121.09      144.48      8.90 o 
   2   0   7     5259.56     4939.85    158.26 o 
   5   0   7      580.74      631.29     41.90 o 
   6   0   7      297.26      292.73     30.70 o 
   7   0   7      232.30      220.58     26.42 o 
   9   0   7        5.72      -14.28     14.28 o 
  10   0   7       13.29       26.57     20.75 o 
  11   0   7       29.65       83.84     26.22 o 
 -10   1   7       31.92       81.11     34.03 o 
  -9   1   7      156.35      190.43     33.54 o 
  -8   1   7       78.49       68.32     23.73 o 
  -7   1   7      935.65     1205.35     78.82 o 
  -6   1   7      282.46      342.69     37.12 o 
  -5   1   7      157.38      173.71     26.57 o 
  -4   1   7        2.43       15.13     12.04 o 
  -2   1   7      131.59      132.60     18.26 o 
  -1   1   7     1710.83     1875.25     91.41 o 
   0   1   7      750.56      767.06     25.86 o 
   1   1   7      508.41      579.17     29.63 o 
   2   1   7     3212.41     3209.83     88.56 o 
   3   1   7       27.95       20.28      6.14 o 
   4   1   7      311.64      314.49     15.92 o 
   5   1   7      840.50      831.96     49.91 o 
   6   1   7      419.38      425.53     33.29 o 
   7   1   7       74.03       63.49     18.01 o 
   8   1   7       10.86       28.01     18.71 o 
   9   1   7       66.11       65.28     24.53 o 
  10   1   7      179.12      187.09     29.16 o 
  11   1   7        4.90       -1.69     18.56 o 
 -10   2   7       15.82       19.65     27.27 o 
  -9   2   7       42.95       41.60     24.03 o 
  -8   2   7       76.90       65.73     23.24 o 
  -7   2   7      218.51      222.77     32.14 o 
  -6   2   7      659.58      722.74     54.24 o 
  -5   2   7      236.51      300.74     35.48 o 
  -4   2   7      162.64      147.24     21.89 o 
  -3   2   7       37.28       65.98     16.67 o 
  -2   2   7      127.70      101.61     17.66 o 
  -1   2   7      670.72      707.36     30.63 o 
   0   2   7      396.04      396.45     16.10 o 
   1   2   7     2741.97     2772.49    109.18 o 
   2   2   7      413.11      456.74     31.87 o 
   4   2   7      936.57     1007.68     32.61 o 
   5   2   7        1.01       -6.59      6.59 o 
   6   2   7      424.60      465.57     26.12 o 
   7   2   7      167.03      144.45     21.94 o 
   8   2   7        0.85        8.61     13.68 o 
   9   2   7       77.45       80.71     24.18 o 
  10   2   7      299.42      346.97     39.01 o 
  11   2   7        1.81       16.37     17.96 o 
 -10   3   7        3.65       45.18     32.19 o 
  -9   3   7        8.45      -23.77     61.63 o 
  -8   3   7      304.38      315.12     39.31 o 
  -7   3   7        2.24       25.18     19.80 o 
  -6   3   7      822.81      813.60     57.72 o 
  -5   3   7      144.50      127.38     22.34 o 
  -4   3   7      312.25      261.48     29.86 o 
  -3   3   7     2274.60     2507.48    129.02 o 
  -2   3   7     1709.76     1938.19    102.05 o 
  -1   3   7     1360.00     1505.74     82.05 o 
   0   3   7     1152.40     1139.34     43.60 o 
   1   3   7     1057.41     1090.19     34.56 o 
   2   3   7      272.66      287.26     13.79 o 
   3   3   7     3298.63     3338.20     92.38 o 
   5   3   7        3.57       -1.38     10.55 o 
   6   3   7       66.83       67.49     11.77 o 
   7   3   7       90.94       85.58     12.72 o 
   8   3   7      336.04      272.24     33.84 o 
   9   3   7      236.70      243.94     21.49 o 
  10   3   7       74.40       72.50     17.92 o 
  11   3   7       33.05       62.99     17.61 o 
  12   3   7        9.41       27.26     20.61 o 
  -9   4   7        0.84       12.29     24.93 o 
  -8   4   7       16.49       15.66     17.13 o 
  -7   4   7      128.27      140.57     25.63 o 
  -6   4   7       65.30       56.23     20.55 o 
  -5   4   7        3.83       16.67     17.91 o 
  -4   4   7      553.88      579.14     45.28 o 
  -3   4   7      614.24      622.48     46.08 o 
  -2   4   7      353.88      376.32     32.54 o 
  -1   4   7      943.48     1061.00     63.14 o 
   0   4   7     4799.16     4433.23    209.43 o 
   1   4   7        0.37        5.85      6.88 o 
   2   4   7      621.45      551.37     25.76 o 
   3   4   7      347.54      361.29     18.62 o 
   4   4   7     2994.27     3313.88     92.18 o 
   5   4   7      458.74      430.13     21.27 o 
   6   4   7      850.72      773.35     34.72 o 
   7   4   7       85.63       83.18     12.28 o 
   8   4   7        2.72        8.86     13.46 o 
   9   4   7       61.10       56.84     13.81 o 
  10   4   7       13.51       10.43     13.02 o 
  11   4   7        9.02        0.94     13.58 o 
  12   4   7        9.33       40.50     27.81 o 
  -8   5   7       43.47       38.47     17.16 o 
  -7   5   7      245.44      268.75     35.38 o 
  -6   5   7        5.37       12.09     16.82 o 
  -5   5   7      353.20      314.47     31.70 o 
  -4   5   7       47.46       11.15     15.52 o 
  -3   5   7       44.63       56.03     18.21 o 
  -2   5   7      224.14      222.72     24.93 o 
  -1   5   7      284.56      381.25     34.73 o 
   0   5   7      420.58      493.16     36.72 o 
   1   5   7      435.81      374.70     21.87 o 
   2   5   7       36.24       28.58      6.56 o 
   3   5   7       26.21       40.35      7.09 o 
   4   5   7      720.39      663.67     24.03 o 
   5   5   7      204.67      233.64     17.13 o 
   6   5   7      385.69      387.77     17.20 o 
   7   5   7      234.78      201.97     35.20 o 
   8   5   7      733.14      676.96     33.76 o 
   9   5   7       62.97       50.57     14.95 o 
  10   5   7       46.65       22.34     19.95 o 
  11   5   7       35.03        4.23     21.35 o 
  12   5   7        0.66      -20.40     20.40 o 
  -8   6   7       46.37       79.96     35.33 o 
  -7   6   7       45.71       80.08     17.91 o 
  -6   6   7      206.08      206.50     31.62 o 
  -5   6   7      302.17      310.44     34.58 o 
  -4   6   7        0.67       17.27     17.02 o 
  -3   6   7      889.46      877.04     58.81 o 
  -2   6   7      111.98      137.23     20.75 o 
  -1   6   7      148.07      134.45     20.15 o 
   0   6   7      152.83      149.37     21.94 o 
   2   6   7        7.09        6.47      7.94 o 
   3   6   7     2843.28     2931.38     83.23 o 
   4   6   7       78.24       67.70      7.92 o 
   5   6   7      260.30      243.35     19.27 o 
   6   6   7       68.07       73.45     16.12 o 
   7   6   7       18.96       -6.29     20.18 o 
   8   6   7       51.90       37.12     18.86 o 
   9   6   7      214.27      213.56     34.38 o 
  10   6   7      157.37      118.23     29.21 o 
  11   6   7       82.66       60.71     24.93 o 
  12   6   7       14.85       22.69     25.23 o 
  -7   7   7      123.63      151.58     39.11 o 
  -6   7   7       81.98       73.45     17.64 o 
  -5   7   7        1.18      -20.30     20.30 o 
  -4   7   7       24.45      -11.39     14.98 o 
  -3   7   7     1109.81     1147.58     73.39 o 
  -2   7   7       60.97       61.25     18.16 o 
  -1   7   7      139.21      146.39     21.69 o 
   1   7   7       61.53       62.45     17.17 o 
   2   7   7      121.89       98.53     25.30 o 
   3   7   7      100.82      103.97     14.07 o 
   4   7   7      422.38      415.63     20.09 o 
   5   7   7      187.74      189.33     16.75 o 
   6   7   7        2.46       -5.43     10.65 o 
   7   7   7      127.00      111.36     14.52 o 
   8   7   7        0.54       16.32     19.65 o 
   9   7   7       36.93       38.11     21.30 o 
  10   7   7        0.21        7.17     21.10 o 
  11   7   7      124.99      112.85     31.50 o 
  12   7   7       10.71        6.62     26.32 o 
  -6   8   7      209.86      208.25     25.35 o 
  -5   8   7       42.15       56.75     18.53 o 
  -4   8   7        4.06        4.59     26.02 o 
  -3   8   7      198.69      233.95     22.79 o 
  -2   8   7      219.59      224.71     30.65 o 
  -1   8   7        4.77        4.43     14.78 o 
   0   8   7       20.26       32.64     16.72 o 
   2   8   7      955.47      971.78     45.59 o 
   3   8   7      382.14      432.18     27.19 o 
   4   8   7      187.23      200.95     18.12 o 
   5   8   7      275.59      277.12     23.09 o 
   6   8   7      230.20      225.77     19.73 o 
   7   8   7       57.96       64.11     17.09 o 
   8   8   7      106.10      143.85     33.34 o 
   9   8   7       18.02       -9.85     22.84 o 
  10   8   7        7.38        3.78     21.50 o 
  11   8   7        3.32       65.53     29.61 o 
  12   8   7        2.13        1.09     27.72 o 
  -5   9   7        0.63      -14.10     14.31 o 
  -4   9   7      187.42      167.54     27.17 o 
  -3   9   7      284.80      244.50     22.64 o 
  -2   9   7      232.40      220.10     20.65 o 
  -1   9   7       29.75       21.86     12.59 o 
   0   9   7        5.81       10.15     13.88 o 
   1   9   7       35.47       28.16     15.67 o 
   2   9   7        3.31        9.16     16.12 o 
   3   9   7      281.95      295.87     24.95 o 
   4   9   7      220.50      194.42     19.45 o 
   5   9   7      349.87      344.48     39.11 o 
   6   9   7       24.78       -1.56     11.86 o 
   7   9   7      256.20      227.81     21.22 o 
   8   9   7       11.15       13.78     24.73 o 
   9   9   7      159.95      150.82     31.90 o 
  10   9   7       33.53       62.84     29.21 o 
  11   9   7        0.16      -14.58     23.14 o 
  12   9   7        6.10      -20.15     26.77 o 
  -4  10   7      134.78      163.79     26.62 o 
  -3  10   7       98.55       97.53     27.47 o 
  -2  10   7      122.52      145.59     28.86 o 
   0  10   7       41.00       40.90     18.66 o 
   1  10   7       23.93       14.33     18.36 o 
   2  10   7      434.56      458.77     42.49 o 
   3  10   7      100.82      135.04     24.58 o 
   4  10   7        1.32      -10.18     11.07 o 
   5  10   7        1.40      -15.18     22.22 o 
   6  10   7      316.99      321.50     34.31 o 
   7  10   7       84.04       76.76     17.36 o 
   8  10   7       24.00       45.76     14.18 o 
   9  10   7      178.62      120.61     31.70 o 
  10  10   7       20.46      -22.04     22.04 o 
  11  10   7       24.06       39.01     29.61 o 
  -3  11   7       40.55        6.37     24.43 o 
  -2  11   7       52.51       83.74     26.67 o 
  -1  11   7       73.49       32.54     21.89 o 
   0  11   7       11.14       22.89     20.05 o 
   1  11   7       34.48       28.71     20.25 o 
   2  11   7      122.22      140.87     28.91 o 
   3  11   7       73.89       67.12     23.49 o 
   4  11   7       54.88       30.15     14.95 o 
   5  11   7        2.29      -30.81     38.07 o 
   6  11   7       12.78       19.94     17.02 o 
   7  11   7       33.93       31.89     15.30 o 
   8  11   7       73.81       95.22     29.11 o 
   9  11   7        6.14       15.62     22.94 o 
  10  11   7       27.58       24.48     25.08 o 
  11  11   7       23.85        0.00     28.96 o 
  -1  12   7        0.85       37.32     22.29 o 
   0  12   7        9.45      -16.17     16.17 o 
   1  12   7      235.48      220.93     32.84 o 
   2  12   7       40.68        8.46     21.30 o 
   3  12   7       86.99       65.43     23.29 o 
   4  12   7       11.40        6.22     21.05 o 
   5  12   7      169.57      183.09     23.51 o 
   6  12   7        1.02       25.74     29.93 o 
   7  12   7       54.26       46.22     24.58 o 
   8  12   7        2.07        7.83     19.70 o 
   9  12   7       74.47      106.04     35.98 o 
  10  12   7        1.02       13.29     25.08 o 
   1  13   7       11.98      -15.92     24.68 o 
   2  13   7        3.47      -15.33     15.33 o 
   3  13   7       27.81        9.70     24.18 o 
   4  13   7       28.64       25.97     27.86 o 
   5  13   7       44.82      106.98     31.50 o 
   6  13   7        0.71      -23.42     25.28 o 
   7  13   7        0.27      -16.22     16.22 o 
   8  13   7       17.79        2.22     18.98 o 
  -6  -9   8       11.76       39.61     28.61 o 
  -5  -9   8        0.10       23.04     22.09 o 
  -4  -9   8        6.12       11.44     18.91 o 
  -3  -9   8       25.29       14.83     21.45 o 
  -1  -9   8        5.35       60.26     25.18 o 
   0  -9   8        0.66       51.85     23.83 o 
  -8  -8   8        7.16       13.68     25.23 o 
  -7  -8   8       22.82       35.48     23.24 o 
  -6  -8   8        8.30       11.39     20.10 o 
  -5  -8   8        0.59       19.85     19.95 o 
  -4  -8   8       17.44       -4.23     13.73 o 
  -3  -8   8       11.25      -14.33     14.33 o 
  -2  -8   8        2.05       -7.76     19.21 o 
  -1  -8   8        4.80        5.32     19.85 o 
   0  -8   8       99.93      105.79     23.09 o 
   2  -8   8       87.78       76.38     26.87 o 
   3  -8   8        6.22       35.43     30.55 o 
  -9  -7   8        1.28       10.85     24.08 o 
  -8  -7   8        0.38       18.61     21.55 o 
  -7  -7   8       97.00      144.70     29.01 o 
  -6  -7   8       19.93       11.99     18.66 o 
  -5  -7   8       22.73        9.80     17.66 o 
  -4  -7   8       53.94       54.59     20.25 o 
  -3  -7   8      217.24      174.01     24.33 o 
  -2  -7   8        0.48      -13.43     13.43 o 
  -1  -7   8        0.23        8.28     15.57 o 
   0  -7   8       12.71       -0.62     13.21 o 
   1  -7   8      135.16      144.09     16.71 o 
   2  -7   8      201.97      176.29     29.61 o 
   3  -7   8       17.55       22.54     21.40 o 
   4  -7   8        5.99        0.25     18.31 o 
  -9  -6   8       21.19       -8.96     19.26 o 
  -8  -6   8       30.12       36.42     21.30 o 
  -7  -6   8       12.49       23.88     18.61 o 
  -6  -6   8        2.55        5.52     18.06 o 
  -5  -6   8        2.32        3.38     15.03 o 
  -4  -6   8        1.50        2.74     14.93 o 
  -3  -6   8        0.22        3.38      9.86 o 
  -2  -6   8       63.21       74.44     15.87 o 
  -1  -6   8      101.50      109.32     15.50 o 
   0  -6   8       15.10        5.18     11.22 o 
   1  -6   8        4.41       11.53     11.52 o 
   2  -6   8       19.86       27.72     16.67 o 
   3  -6   8       88.20      113.60     22.79 o 
   4  -6   8        2.94      -16.92     16.92 o 
   5  -6   8       92.50       62.20     26.67 o 
 -10  -5   8        9.19       20.95     25.33 o 
  -9  -5   8       46.17       20.00     20.75 o 
  -8  -5   8       25.63       18.36     21.55 o 
  -7  -5   8        0.95      -12.44     15.87 o 
  -6  -5   8       74.28       64.74     20.10 o 
  -5  -5   8        1.18       -0.46      9.53 o 
  -4  -5   8      217.85      174.34     18.61 o 
  -3  -5   8       13.43       14.55     10.94 o 
  -2  -5   8        6.90       -1.80      9.95 o 
  -1  -5   8       11.01       16.62      9.49 o 
   0  -5   8      572.51      574.03     29.37 o 
   1  -5   8      137.38      113.91     13.96 o 
   2  -5   8      102.61       93.14     14.47 o 
   3  -5   8      280.81      229.19     28.01 o 
   4  -5   8       60.17       22.89     22.19 o 
   5  -5   8       90.91      108.17     27.72 o 
   6  -5   8       12.23        4.93     20.25 o 
   7  -5   8       22.65       16.87     24.73 o 
 -10  -4   8       18.27      -10.70     18.06 o 
  -9  -4   8      154.06      132.01     28.41 o 
  -8  -4   8       52.91       34.13     22.39 o 
  -7  -4   8      276.28      282.43     33.99 o 
  -6  -4   8       17.26       17.02     17.32 o 
  -5  -4   8      190.68      163.66     16.55 o 
  -4  -4   8        1.45       10.43      9.34 o 
  -3  -4   8      221.16      179.64     16.17 o 
  -2  -4   8        0.33       -7.44      7.44 o 
  -1  -4   8      218.17      246.80     18.30 o 
   0  -4   8      111.06       99.77     12.78 o 
   1  -4   8      322.53      307.92     19.60 o 
   2  -4   8      335.06      282.52     18.83 o 
   3  -4   8        1.41       -7.21     11.59 o 
   4  -4   8       78.76       59.61     19.26 o 
   5  -4   8       15.15       48.46     21.69 o 
   6  -4   8       99.28      135.79     26.22 o 
   7  -4   8       12.06       37.92     25.43 o 
   8  -4   8        6.42        6.27     22.79 o 
 -10  -3   8       58.60      124.50     47.97 o 
  -9  -3   8       22.56       -7.02     17.86 o 
  -8  -3   8      129.25      109.82     25.63 o 
  -7  -3   8       10.27       -2.84     14.83 o 
  -6  -3   8      118.87       78.57     20.55 o 
  -5  -3   8        3.48       -6.32     11.94 o 
  -4  -3   8       15.19       -2.38      8.08 o 
  -3  -3   8       21.49       14.04      8.75 o 
  -2  -3   8       87.96       94.31     11.99 o 
  -1  -3   8        4.07        9.36      9.29 o 
   0  -3   8       55.51       52.70      9.80 o 
   1  -3   8      938.92      902.14     38.46 o 
   2  -3   8        6.06        9.23      8.22 o 
   3  -3   8      306.40      308.75     26.42 o 
   4  -3   8       17.48        5.57     14.13 o 
   5  -3   8      155.23      141.31     24.73 o 
   6  -3   8       14.87      -13.48     13.48 o 
   7  -3   8       73.25       91.41     24.08 o 
   8  -3   8        0.58        1.59     22.09 o 
 -10  -2   8       31.00        7.71     32.49 o 
  -9  -2   8       18.31      -11.64     27.42 o 
  -8  -2   8       14.02        4.98     31.25 o 
  -7  -2   8       62.16       84.29     20.15 o 
  -6  -2   8     1406.86     1226.25     76.98 o 
  -5  -2   8        1.22       -9.90     11.59 o 
  -4  -2   8      114.81       97.35     17.74 o 
  -3  -2   8       40.66       22.77      8.85 o 
  -2  -2   8      822.88      843.73     48.34 o 
  -1  -2   8       61.94       35.16      8.94 o 
   0  -2   8     1494.69     1485.43     55.42 o 
   1  -2   8      103.77       99.04     11.95 o 
   2  -2   8      113.24      113.71     11.82 o 
   3  -2   8      338.88      400.18     24.21 o 
   4  -2   8      281.17      387.87     34.33 o 
   5  -2   8      367.48      362.64     34.23 o 
   6  -2   8      197.88      226.70     28.81 o 
   7  -2   8       47.74       36.72     18.41 o 
   8  -2   8       11.77       44.29     25.97 o 
   9  -2   8      109.04       89.37     29.06 o 
 -10  -1   8        5.79      -11.44     34.63 o 
  -9  -1   8        2.93      -17.76     17.76 o 
  -8  -1   8        1.08      -21.79     21.79 o 
  -7  -1   8      160.32      110.17     29.41 o 
  -6  -1   8        4.05      -10.96     10.96 o 
  -5  -1   8      711.49      637.61     46.33 o 
  -4  -1   8       60.91       87.38     18.06 o 
  -3  -1   8      267.16      232.67     24.33 o 
  -2  -1   8       33.58       18.62      8.05 o 
  -1  -1   8      209.58      255.36     25.82 o 
   0  -1   8       38.46       45.33      9.65 o 
   1  -1   8        9.17        8.44      6.69 o 
   2  -1   8      263.88      263.24     20.03 o 
   3  -1   8       24.48       28.54     14.11 o 
   4  -1   8       60.86       56.97     14.58 o 
   5  -1   8       44.32       20.35     15.38 o 
   6  -1   8      427.09      389.66     34.33 o 
   7  -1   8       28.96       42.15     19.41 o 
   8  -1   8       87.99      101.66     25.33 o 
   9  -1   8        2.15      -19.85     19.85 o 
  10  -1   8       41.77       37.77     23.78 o 
 -10   0   8        0.53      -20.20     20.20 o 
  -9   0   8       23.12       14.73     25.23 o 
  -8   0   8      112.89      160.62     37.07 o 
  -7   0   8       84.51       59.51     22.64 o 
  -6   0   8       56.02       48.51     25.13 o 
  -5   0   8      295.51      359.85     41.30 o 
  -4   0   8      186.11      139.37     24.48 o 
  -3   0   8      315.40      302.86     24.61 o 
  -2   0   8     1126.94     1185.70     38.90 o 
  -1   0   8      502.21      514.45     35.88 o 
   0   0   8       37.23       38.19     11.26 o 
   1   0   8     1259.71     1136.72     35.67 o 
   2   0   8      225.07      228.34     12.13 o 
   3   0   8       89.57       86.43     11.59 o 
   4   0   8       24.19       18.16     11.05 o 
   5   0   8      458.21      422.65     34.13 o 
   6   0   8       53.03       34.18     14.53 o 
   7   0   8       55.06       48.12     18.91 o 
   8   0   8        8.17       26.47     19.06 o 
   9   0   8        6.30        1.94     17.42 o 
  10   0   8       52.97       64.79     24.73 o 
 -10   1   8        5.03       82.60     37.62 o 
  -9   1   8       27.80       48.91     28.41 o 
  -8   1   8      105.28      119.67     29.86 o 
  -7   1   8       10.03        4.98     18.71 o 
  -6   1   8      436.82      433.45     41.75 o 
  -5   1   8      257.70      301.54     34.33 o 
  -4   1   8       56.29       36.12     16.77 o 
  -3   1   8      657.88      751.15     53.54 o 
  -2   1   8      674.93      649.20     41.20 o 
  -1   1   8      601.12      611.84     29.11 o 
   0   1   8     1539.08     1685.67     62.11 o 
   1   1   8      915.09      857.97     37.77 o 
   2   1   8       85.23       90.14      8.43 o 
   3   1   8     1853.04     1904.64     56.09 o 
   4   1   8      137.95      154.48     10.62 o 
   5   1   8      111.12      117.13     17.71 o 
   6   1   8      179.31      173.91     23.69 o 
   7   1   8      202.39      188.19     23.64 o 
   8   1   8        9.27       12.24     17.12 o 
   9   1   8      152.94      188.98     29.06 o 
  10   1   8       91.58       60.46     23.24 o 
  11   1   8       17.77       34.28     24.78 o 
  -9   2   8        8.85      -19.65     19.65 o 
  -8   2   8        5.36       36.22     26.42 o 
  -7   2   8      161.02      168.63     29.90 o 
  -6   2   8       37.15       45.58     21.64 o 
  -5   2   8       13.74        9.40     14.43 o 
  -4   2   8       12.36       36.72     16.12 o 
  -3   2   8      396.27      396.53     35.48 o 
  -2   2   8      183.68      140.92     20.95 o 
  -1   2   8     1214.05     1324.57     50.92 o 
   0   2   8     1232.26     1165.67     45.32 o 
   1   2   8       40.85       51.10      6.91 o 
   2   2   8       85.58       66.26      8.13 o 
   3   2   8      637.71      598.75     22.30 o 
   4   2   8     1084.46     1190.19     37.48 o 
   5   2   8      128.35      145.27     13.96 o 
   6   2   8      183.33      209.28     22.74 o 
   7   2   8        0.67       16.04     10.93 o 
   8   2   8        0.97       -6.72     12.54 o 
   9   2   8        7.61       15.52     15.57 o 
  10   2   8       87.47      114.99     25.13 o 
  11   2   8       29.63       34.83     21.74 o 
  -9   3   8        1.89       43.99     28.26 o 
  -8   3   8       37.96       43.29     23.88 o 
  -7   3   8        9.93       12.09     19.36 o 
  -6   3   8        0.53       18.71     18.41 o 
  -5   3   8      236.94      233.96     31.60 o 
  -4   3   8      445.74      516.74     43.79 o 
  -3   3   8      493.00      481.56     40.16 o 
  -2   3   8        7.47        3.13     13.63 o 
   1   3   8     2827.03     2720.53     76.97 o 
   2   3   8      365.03      358.39     16.03 o 
   3   3   8        7.20       13.27      6.20 o 
   4   3   8     2827.19     2931.25     82.56 o 
   5   3   8     1273.18     1349.09     54.03 o 
   6   3   8      303.37      274.77     19.57 o 
   7   3   8        0.50       -1.44      9.95 o 
   8   3   8       21.69       27.38     11.97 o 
   9   3   8       84.95       74.35     14.25 o 
  10   3   8      219.83      244.31     48.49 o 
  11   3   8        0.16       -7.92     16.45 o 
  -9   4   8        1.67        7.15     21.01 o 
  -8   4   8       80.23       82.00     27.62 o 
  -7   4   8      170.88      134.94     29.21 o 
  -6   4   8      105.01       85.98     24.18 o 
  -5   4   8        2.28       14.83     17.76 o 
  -4   4   8      619.43      627.60     47.92 o 
  -3   4   8      637.76      628.60     46.03 o 
  -2   4   8     1365.40     1344.57     77.08 o 
  -1   4   8      186.14      190.33     23.78 o 
   0   4   8      100.51      115.75     11.94 o 
   1   4   8      442.15      399.71     21.40 o 
   2   4   8        8.71       10.48      5.96 o 
   3   4   8     3361.92     3785.13    140.22 o 
   4   4   8      697.13      783.52     29.61 o 
   5   4   8      959.41      950.16     49.76 o 
   6   4   8     1175.23     1237.79     53.71 o 
   7   4   8      320.25      303.81     21.22 o 
   8   4   8      114.18       92.33     14.41 o 
   9   4   8      126.77      146.16     17.82 o 
  10   4   8        2.61       -5.02     12.43 o 
  11   4   8       36.04       43.50     16.57 o 
  12   4   8       12.29      -21.40     21.40 o 
  -8   5   8        2.70      -11.39     21.40 o 
  -7   5   8      186.54      191.17     31.80 o 
  -6   5   8       25.50       42.59     20.80 o 
  -5   5   8      115.07      102.75     23.78 o 
  -4   5   8       35.11       38.61     16.87 o 
  -3   5   8      118.91      118.67     21.15 o 
  -2   5   8      243.75      235.31     28.01 o 
  -1   5   8       57.29       53.74     15.72 o 
   0   5   8     1478.55     1394.73     78.62 o 
   1   5   8       11.49        9.42      6.24 o 
   3   5   8      192.18      191.07     11.83 o 
   4   5   8      219.99      219.05     12.90 o 
   5   5   8       40.73       66.09     13.00 o 
   6   5   8      418.85      493.27     50.78 o 
   7   5   8      209.54      246.70     19.69 o 
   8   5   8      774.21      763.99     47.12 o 
   9   5   8      380.14      379.56     32.54 o 
  10   5   8        1.63        3.98     19.95 o 
  11   5   8        2.81      -16.57     16.57 o 
  12   5   8        9.06        3.93     24.48 o 
  -8   6   8       27.34       23.13     18.41 o 
  -7   6   8      122.42      106.51     23.75 o 
  -6   6   8        9.64        1.14     18.41 o 
  -5   6   8      114.98      114.94     23.39 o 
  -4   6   8       72.20       28.21     18.86 o 
  -3   6   8      841.37      979.15     66.23 o 
  -2   6   8       18.02       31.55     15.23 o 
  -1   6   8      831.11      830.47     55.98 o 
   0   6   8      726.20      701.30     47.87 o 
   1   6   8      534.54      480.97     37.57 o 
   2   6   8      379.56      412.61     24.47 o 
   3   6   8       26.14       22.83     16.45 o 
   4   6   8      368.87      406.64     21.05 o 
   5   6   8      265.73      286.89     14.84 o 
   6   6   8      170.71      159.23     11.65 o 
   7   6   8      103.12      130.64     14.97 o 
   8   6   8      156.58      155.99     28.06 o 
   9   6   8       40.14       17.27     21.74 o 
  10   6   8      229.20      258.64     39.91 o 
  11   6   8       27.46       11.64     22.34 o 
  12   6   8       27.72       20.95     23.93 o 
  -7   7   8       14.03      -25.43     42.12 o 
  -6   7   8      109.47      121.75     21.00 o 
  -5   7   8       22.55       16.02     20.75 o 
  -4   7   8      104.11      113.25     25.68 o 
  -3   7   8       14.46       53.59     21.00 o 
  -2   7   8      260.00      201.62     28.36 o 
   0   7   8      208.12      209.18     25.97 o 
   1   7   8      602.68      572.27     44.04 o 
   2   7   8      121.83      113.78     16.45 o 
   3   7   8      600.28      627.37     33.18 o 
   4   7   8      215.21      212.21     16.61 o 
   5   7   8      452.51      425.14     19.13 o 
   6   7   8       22.06       29.00     11.39 o 
   7   7   8      639.73      706.37     59.81 o 
   8   7   8       82.31       53.04     24.38 o 
   9   7   8      222.31      228.49     34.93 o 
  10   7   8        3.59       11.34     23.49 o 
  11   7   8       23.01       43.29     26.62 o 
  12   7   8       21.24        9.95     30.95 o 
  -6   8   8      212.39      184.50     24.75 o 
  -5   8   8        9.83       52.71     19.17 o 
  -4   8   8      106.47      115.29     26.32 o 
  -3   8   8       59.72       60.90     20.95 o 
  -1   8   8       26.03       37.27     19.85 o 
   0   8   8       53.77       64.19     21.15 o 
   1   8   8        2.31       16.52     14.93 o 
   2   8   8      642.94      629.38     34.43 o 
   3   8   8       25.83       44.84     14.58 o 
   4   8   8      356.60      359.65     25.31 o 
   5   8   8      187.43      203.08     20.02 o 
   6   8   8       29.92       38.26     12.53 o 
   7   8   8        1.63       18.00     39.16 o 
   8   8   8       43.44       64.79     28.76 o 
   9   8   8       33.04       31.90     23.83 o 
  10   8   8        9.52       23.54     24.73 o 
  11   8   8        2.64       -6.92     26.97 o 
  12   8   8        4.81       -6.92     26.37 o 
  -5   9   8       35.20       14.73     16.02 o 
  -4   9   8      182.95      162.64     42.74 o 
  -3   9   8      216.38      183.59     27.57 o 
  -2   9   8       16.22       10.35     17.66 o 
  -1   9   8      566.18      572.62     48.22 o 
   0   9   8      143.47      107.43     21.94 o 
   1   9   8       16.65        4.53     13.98 o 
   2   9   8       32.17        7.17     15.33 o 
   3   9   8       53.18       42.36     25.15 o 
   4   9   8      263.05      265.95     24.73 o 
   5   9   8       32.25       27.48     12.28 o 
   6   9   8       71.64       70.02     16.32 o 
   7   9   8       60.28       68.65     16.22 o 
   8   9   8      175.64      233.67     40.01 o 
   9   9   8       12.57       33.34     23.73 o 
  10   9   8       35.90       84.14     35.53 o 
  11   9   8        5.58        1.94     24.03 o 
  -4  10   8      154.85      161.96     32.22 o 
  -3  10   8       81.08       68.27     21.77 o 
  -2  10   8       77.52      111.31     28.01 o 
  -1  10   8      341.84      294.22     34.48 o 
   0  10   8       30.36       59.56     23.09 o 
   1  10   8      650.44      567.05     49.31 o 
   3  10   8        3.30       -0.40     15.28 o 
   4  10   8        9.96        4.50     12.04 o 
   5  10   8       78.17       87.10     18.71 o 
   6  10   8       39.57       23.99     13.86 o 
   7  10   8       15.92       23.43     15.00 o 
   8  10   8        3.88        0.40     23.54 o 
   9  10   8      266.29      249.79     39.71 o 
  10  10   8       32.60       17.56     27.47 o 
  11  10   8        1.87       34.88     26.82 o 
  -3  11   8        5.49       18.16     25.43 o 
  -2  11   8      149.28      116.14     29.81 o 
  -1  11   8        0.48      -18.11     18.11 o 
   1  11   8      203.05      137.13     25.87 o 
   2  11   8      327.04      337.91     39.31 o 
   3  11   8      223.03      190.92     31.55 o 
   4  11   8       49.22       44.42     16.04 o 
   5  11   8        5.27       49.62     62.22 o 
   6  11   8       24.73      -11.40     19.98 o 
   7  11   8       40.07       75.34     21.30 o 
   8  11   8        6.58      -20.81     23.78 o 
   9  11   8       16.33       30.75     23.44 o 
  10  11   8       18.79       22.79     26.87 o 
  -1  12   8       51.04       67.87     27.91 o 
   0  12   8       25.37       40.45     24.83 o 
   1  12   8       66.45       67.27     25.13 o 
   2  12   8        5.12      -17.96     17.96 o 
   3  12   8       38.51        2.64     20.75 o 
   4  12   8       87.33      104.94     26.97 o 
   5  12   8       62.03       43.38     54.76 o 
   6  12   8        7.11        3.83     41.72 o 
   7  12   8       15.86       40.74     19.50 o 
   8  12   8       34.44       34.59     19.11 o 
   9  12   8        3.91       28.61     31.45 o 
   1  13   8      128.30      126.44     32.59 o 
   2  13   8       45.43       22.34     26.47 o 
   3  13   8       24.29       34.93     25.73 o 
   4  13   8       37.90       78.12     29.16 o 
   5  13   8       69.45       85.78     30.85 o 
   6  13   8        0.26       54.04     36.30 o 
   7  13   8       10.32       13.62     21.18 o 
   8  13   8       90.84       49.44     19.34 o 
  -4  -9   9        0.90       19.56     21.30 o 
  -3  -9   9       36.44       38.56     20.60 o 
  -2  -9   9        1.13       -7.56     20.05 o 
  -7  -8   9        3.13       27.96     27.27 o 
  -6  -8   9       26.40       19.56     23.49 o 
  -5  -8   9        0.15        8.56     20.70 o 
  -4  -8   9        3.16       -1.44     20.50 o 
  -3  -8   9        4.58      -10.90     17.42 o 
  -2  -8   9        6.32      -13.78     13.78 o 
  -1  -8   9        0.32       14.48     17.51 o 
   0  -8   9       18.17       16.52     21.20 o 
  -8  -7   9       19.42       30.25     25.33 o 
  -7  -7   9       87.95      112.01     30.45 o 
  -6  -7   9       70.75       65.53     26.47 o 
  -5  -7   9       15.08       46.28     21.64 o 
  -4  -7   9       69.94       77.32     22.99 o 
  -3  -7   9       13.16       28.86     19.56 o 
  -2  -7   9        2.36        2.34     18.16 o 
  -1  -7   9       95.72       91.47     26.72 o 
   0  -7   9       22.30       31.94     13.60 o 
   1  -7   9       34.73       22.59     18.11 o 
   2  -7   9       48.97       17.76     20.30 o 
   3  -7   9        0.42      -14.28     20.75 o 
  -9  -6   9        0.89       61.60     26.47 o 
  -8  -6   9        1.55       21.64     20.15 o 
  -7  -6   9       32.66       23.19     18.96 o 
  -6  -6   9        8.46       16.17     20.30 o 
  -5  -6   9      190.97      247.25     33.44 o 
  -4  -6   9       91.03       88.42     22.44 o 
  -3  -6   9       63.43       80.23     14.25 o 
  -2  -6   9        0.28        0.20     10.85 o 
  -1  -6   9       22.92       23.45     11.95 o 
   0  -6   9       31.52       46.00     13.93 o 
   1  -6   9       14.32       16.39     19.83 o 
   3  -6   9        0.46      -18.01     18.01 o 
   4  -6   9        1.50       10.00     22.94 o 
   5  -6   9       41.16       18.81     20.65 o 
  -9  -5   9        6.74      -17.42     17.42 o 
  -8  -5   9       63.81       79.36     26.32 o 
  -7  -5   9        2.19       20.70     16.87 o 
  -6  -5   9       17.83       43.14     19.65 o 
  -5  -5   9        0.40      -11.17     11.17 o 
  -4  -5   9        2.61       23.44     11.50 o 
  -3  -5   9       86.01       82.83     17.34 o 
  -2  -5   9       22.85       28.39     11.19 o 
  -1  -5   9       14.72       12.36     11.00 o 
   0  -5   9       17.50       32.36     26.97 o 
   1  -5   9      317.76      348.24     23.04 o 
   2  -5   9        2.46      -13.63     13.63 o 
   3  -5   9       12.54       -2.09     16.12 o 
   4  -5   9       12.78        2.29     18.06 o 
   5  -5   9       82.23       44.38     22.34 o 
   6  -5   9        0.99       -1.39     19.36 o 
 -10  -4   9       16.71       -7.86     20.30 o 
  -9  -4   9       65.35       75.28     24.38 o 
  -8  -4   9        0.58      -15.18     15.18 o 
  -7  -4   9       16.60       20.75     19.21 o 
  -6  -4   9      123.19      139.92     26.27 o 
  -5  -4   9        5.20       14.92     22.44 o 
  -4  -4   9      159.89      139.45     16.31 o 
  -3  -4   9        9.25       -0.80      9.64 o 
  -2  -4   9      293.45      317.01     23.46 o 
  -1  -4   9       47.61       51.56     12.46 o 
   0  -4   9      206.29      229.87     18.58 o 
   1  -4   9      161.96      172.23     16.63 o 
   2  -4   9       78.94      110.21     13.86 o 
   3  -4   9        8.19       17.02     15.23 o 
   4  -4   9       18.85       43.34     18.66 o 
   5  -4   9       14.46      -13.19     16.27 o 
   6  -4   9       90.11       80.71     25.87 o 
   7  -4   9        5.22       23.04     27.62 o 
 -10  -3   9        0.20       10.25     36.67 o 
  -9  -3   9       68.99       84.29     31.22 o 
  -8  -3   9       42.40       29.01     21.15 o 
  -7  -3   9      128.73       60.56     21.79 o 
  -6  -3   9       48.28       43.34     21.25 o 
  -5  -3   9      470.24      476.98     41.65 o 
  -4  -3   9       28.89       19.09     11.01 o 
  -3  -3   9        7.22        2.84     11.64 o 
  -2  -3   9       26.10       23.56     10.02 o 
  -1  -3   9       38.96       37.96     10.66 o 
   0  -3   9       53.74       50.06     10.57 o 
   1  -3   9      197.79      214.81     17.28 o 
   2  -3   9       19.88       23.88      9.63 o 
   3  -3   9        5.43       -3.78     12.74 o 
   4  -3   9      109.47       83.59     20.85 o 
   5  -3   9       22.44       24.13     18.71 o 
   6  -3   9      117.13       91.80     24.23 o 
   7  -3   9        6.09      -22.24     22.24 o 
   8  -3   9       19.11       34.53     25.03 o 
 -10  -2   9       72.89      126.88     49.51 o 
  -9  -2   9       90.02       99.62     45.83 o 
  -8  -2   9        9.75        8.56     28.76 o 
  -7  -2   9        3.50       -9.01     13.04 o 
  -6  -2   9      197.17      158.78     26.92 o 
  -5  -2   9      411.11      372.89     35.83 o 
  -4  -2   9        0.83       -8.54      8.54 o 
  -3  -2   9      121.06      105.68     13.71 o 
  -2  -2   9       44.73       56.71     24.28 o 
  -1  -2   9      142.23      146.20     14.41 o 
   0  -2   9      266.00      263.47     18.81 o 
   1  -2   9      457.29      489.79     25.83 o 
   2  -2   9        2.34        2.15      8.02 o 
   3  -2   9      324.55      333.98     31.55 o 
   4  -2   9      133.43       90.56     21.15 o 
   5  -2   9       24.42        4.38     15.77 o 
   6  -2   9        5.25       31.00     18.61 o 
   7  -2   9       50.31       71.45     24.68 o 
   8  -2   9        3.74       11.89     20.05 o 
   9  -2   9       21.94      -10.15     21.35 o 
 -10  -1   9        2.73       32.69     38.81 o 
  -9  -1   9        0.75      -23.34     23.34 o 
  -8  -1   9       32.90       43.84     31.60 o 
  -7  -1   9        1.85      -13.48     23.39 o 
  -6  -1   9       18.55       -0.70     24.58 o 
  -5  -1   9       21.72       20.47     36.30 o 
  -3  -1   9      295.95      284.21     19.71 o 
  -2  -1   9      321.35      289.49     19.05 o 
  -1  -1   9      231.23      231.58     24.63 o 
   0  -1   9     1517.21     1616.25     60.30 o 
   1  -1   9       15.43        1.96      7.41 o 
   2  -1   9        4.19        1.56      7.08 o 
   3  -1   9      117.74      109.96     11.89 o 
   4  -1   9      302.66      324.38     32.24 o 
   5  -1   9      606.25      532.76     40.60 o 
   6  -1   9      443.45      397.87     36.77 o 
   7  -1   9       28.55       50.11     22.89 o 
   8  -1   9       15.98       -1.29     18.66 o 
   9  -1   9      107.00      125.04     27.47 o 
 -10   0   9        5.77       25.08     30.75 o 
  -9   0   9       21.65       61.35     31.90 o 
  -8   0   9        0.62       -4.83     27.81 o 
  -7   0   9      200.63      253.42     38.07 o 
  -6   0   9       21.24       25.38     23.14 o 
  -5   0   9      142.88      126.34     28.66 o 
  -4   0   9       12.94       20.95     19.60 o 
  -3   0   9      217.61      221.12     19.65 o 
  -2   0   9        1.39       -6.14      6.14 o 
  -1   0   9      378.47      327.49     17.24 o 
   0   0   9      925.71      875.47     37.15 o 
   1   0   9      106.18      126.75     13.02 o 
   2   0   9      279.08      290.23     17.90 o 
   3   0   9       28.73       15.03      6.70 o 
   4   0   9        0.49        4.03     11.69 o 
   5   0   9        6.59       25.18     14.53 o 
   6   0   9      293.78      299.79     30.20 o 
   7   0   9       85.54      136.74     25.58 o 
   8   0   9      154.38      175.50     27.57 o 
   9   0   9        0.30      -14.23     14.23 o 
  10   0   9       12.56       26.12     23.78 o 
 -10   1   9        0.40      -11.79     29.06 o 
  -9   1   9        1.14      -18.06     25.48 o 
  -8   1   9      119.85      142.51     34.28 o 
  -7   1   9       25.28        7.71     19.21 o 
  -6   1   9       11.24       18.76     23.04 o 
  -5   1   9       86.38      162.31     29.86 o 
  -4   1   9       20.44       33.94     15.52 o 
  -3   1   9      401.56      446.98     39.46 o 
  -2   1   9       49.76       51.05     11.36 o 
  -1   1   9      386.37      378.52     22.46 o 
   0   1   9       15.87        9.34      8.63 o 
   1   1   9      602.61      620.69     22.96 o 
   2   1   9        1.69        1.44      5.31 o 
   3   1   9       40.96       47.52      8.11 o 
   4   1   9      450.13      404.43     22.87 o 
   5   1   9       84.43       94.70     13.53 o 
   7   1   9       91.48       81.75     19.80 o 
   8   1   9       51.56       70.11     20.55 o 
   9   1   9       21.17        6.27     17.17 o 
  10   1   9      120.37       95.79     26.77 o 
  -9   2   9        3.25      -26.37     26.37 o 
  -8   2   9       58.76      135.84     34.58 o 
  -7   2   9      185.15      199.88     33.69 o 
  -6   2   9      137.43      220.58     35.88 o 
  -5   2   9       41.13       44.48     21.30 o 
  -4   2   9      125.75      146.59     24.98 o 
  -3   2   9       33.04       42.49     17.32 o 
  -2   2   9      967.96      975.17     62.60 o 
  -1   2   9        0.71        6.08     14.13 o 
   0   2   9      360.77      358.14     21.06 o 
   1   2   9      628.49      641.31     23.96 o 
   2   2   9       56.54       58.72      8.12 o 
   3   2   9        0.50        0.92      6.05 o 
   4   2   9      839.14      815.81     28.62 o 
   5   2   9      168.12      159.63     17.07 o 
   6   2   9      276.93      253.87     19.49 o 
   7   2   9      420.50      415.28     36.07 o 
   8   2   9        2.15       -0.77     11.25 o 
   9   2   9      109.21      121.07     17.72 o 
  10   2   9      129.16      141.94     30.13 o 
  11   2   9       53.13       65.40     19.33 o 
  -9   3   9        9.32       12.34     27.67 o 
  -8   3   9       37.64       45.23     29.56 o 
  -7   3   9      151.83      101.01     28.56 o 
  -6   3   9      130.99       65.33     23.39 o 
  -5   3   9      141.94      190.18     31.45 o 
  -4   3   9       14.18      -11.54     13.48 o 
  -3   3   9        0.60       -6.92     12.49 o 
  -2   3   9      349.22      376.77     34.48 o 
  -1   3   9       38.48       53.92     10.78 o 
   0   3   9     1688.75     1814.69     73.92 o 
   1   3   9      362.38      429.87     28.57 o 
   2   3   9      293.10      281.73     17.76 o 
   3   3   9       41.11       43.34      7.65 o 
   4   3   9     1780.36     1990.73     59.53 o 
   5   3   9      435.05      401.83     23.45 o 
   6   3   9      347.53      399.16     24.16 o 
   7   3   9      154.72      145.70     16.39 o 
   8   3   9       72.85       75.04     14.05 o 
   9   3   9       80.91       99.69     16.41 o 
  10   3   9        9.41       -1.92     13.26 o 
  11   3   9       30.07       25.35     16.47 o 
  -8   4   9       47.04       64.93     30.15 o 
  -7   4   9       71.38       87.97     27.96 o 
  -6   4   9       13.58        7.81     20.15 o 
  -5   4   9       15.13       35.13     19.85 o 
  -4   4   9      252.85      227.45     30.05 o 
  -3   4   9      471.87      520.47     43.79 o 
  -2   4   9       77.40       60.01     16.52 o 
  -1   4   9        8.12       28.86     14.53 o 
   0   4   9       19.28       27.17      9.69 o 
   1   4   9       93.22       98.31      9.97 o 
   2   4   9       13.07       12.84     16.54 o 
   3   4   9       62.47       53.08      8.32 o 
   4   4   9        0.79        1.67      6.05 o 
   5   4   9      104.07       98.67      9.76 o 
   6   4   9      308.72      312.96     21.41 o 
   7   4   9       16.25       34.73     10.92 o 
   8   4   9       86.30       93.05     14.73 o 
   9   4   9      154.46      156.29     21.62 o 
  10   4   9       35.46       28.70     14.18 o 
  11   4   9        5.57       25.33     26.89 o 
  -8   5   9       39.56       64.64     31.65 o 
  -7   5   9      103.08      112.11     29.51 o 
  -6   5   9      168.54      151.76     29.01 o 
  -5   5   9        0.31       -1.19     15.28 o 
  -4   5   9      186.28      220.18     30.85 o 
  -3   5   9        7.82        1.29     13.24 o 
  -2   5   9      721.41      654.77     47.72 o 
  -1   5   9     1070.78      970.59     61.65 o 
   0   5   9     1031.63     1220.13     73.34 o 
   1   5   9      465.53      418.53     26.60 o 
   2   5   9       48.42       51.90      8.15 o 
   3   5   9      120.14      107.36     10.73 o 
   4   5   9      181.52      175.71     12.25 o 
   5   5   9      840.18      828.83     29.75 o 
   6   5   9        0.46        3.82      9.42 o 
   7   5   9       13.20       11.60     12.39 o 
   8   5   9      305.52      298.49     22.80 o 
   9   5   9      519.99      464.76     28.37 o 
  10   5   9        0.20       -9.26     20.75 o 
  11   5   9        8.13       12.44     26.77 o 
  -7   6   9       18.90       54.78     28.51 o 
  -6   6   9        2.22       25.43     23.24 o 
  -4   6   9       47.68       94.64     25.73 o 
  -2   6   9      734.63      812.61     59.06 o 
  -1   6   9      121.18       89.66     19.80 o 
   0   6   9      808.47      786.03     52.79 o 
   1   6   9       42.41       37.07     15.08 o 
   2   6   9     1035.42     1049.18     36.08 o 
   3   6   9       15.80       14.36      6.68 o 
   4   6   9      554.95      492.48     21.30 o 
   5   6   9      342.31      349.58     20.23 o 
   6   6   9      147.30      185.26     16.71 o 
   7   6   9       27.74       17.34     30.40 o 
   8   6   9      120.24      118.82     28.26 o 
   9   6   9      299.81      265.51     37.42 o 
  10   6   9      112.98       94.24     28.21 o 
  11   6   9        3.47       42.74     28.21 o 
  12   6   9        0.33        5.52     25.18 o 
  -7   7   9        4.69       15.64     38.69 o 
  -6   7   9        0.22       -5.27     22.19 o 
  -5   7   9       30.51       49.96     23.24 o 
  -4   7   9       40.98       25.87     18.91 o 
  -3   7   9       43.35       45.63     19.21 o 
  -2   7   9        1.97       -9.01     12.14 o 
  -1   7   9      951.16      944.22     62.84 o 
   0   7   9       60.60       34.43     18.41 o 
   1   7   9      410.84      456.04     38.41 o 
   2   7   9      367.58      445.96     27.73 o 
   3   7   9      430.90      422.76     26.65 o 
   4   7   9      256.41      267.01     15.23 o 
   5   7   9      574.47      570.06     26.91 o 
   6   7   9       30.36       36.12     12.40 o 
   7   7   9        0.27      -16.77     17.42 o 
   8   7   9      178.89      225.95     36.72 o 
   9   7   9        0.24       13.83     21.30 o 
  10   7   9       35.79       41.40     27.12 o 
  11   7   9       14.69       33.54     28.91 o 
  12   7   9        4.74      -17.17     24.83 o 
  -6   8   9      112.61      111.73     24.27 o 
  -5   8   9        4.07      -21.99     21.99 o 
  -4   8   9      216.45      204.91     31.90 o 
  -2   8   9       16.59        5.27     16.67 o 
  -1   8   9       42.86       22.24     15.77 o 
   0   8   9       96.79      113.10     23.59 o 
   1   8   9      193.21      200.38     27.72 o 
   2   8   9      409.66      439.83     30.33 o 
   3   8   9      857.34      857.52     42.36 o 
   4   8   9      160.77      157.53     18.29 o 
   5   8   9      921.18      967.38     46.71 o 
   6   8   9       97.05       85.38     13.80 o 
   7   8   9       98.27      159.13     30.45 o 
   8   8   9      109.58       95.34     25.08 o 
   9   8   9      100.76      120.81     28.76 o 
  10   8   9       30.89      -18.71     18.71 o 
  11   8   9       36.98        6.37     26.87 o 
  -5   9   9        6.68      -13.76     13.76 o 
  -4   9   9      183.81      187.18     22.81 o 
  -3   9   9      110.13      114.89     28.61 o 
  -2   9   9      152.66      175.65     29.90 o 
  -1   9   9      360.87      348.86     38.46 o 
   0   9   9       86.21      105.49     23.83 o 
   1   9   9      135.37      128.87     25.13 o 
   2   9   9      345.94      382.54     38.61 o 
   3   9   9       67.48       44.33     31.10 o 
   4   9   9      472.06      465.46     30.22 o 
   5   9   9       10.68       18.18     25.40 o 
   6   9   9       73.21      100.46     16.81 o 
   7   9   9      173.04      145.05     28.71 o 
   8   9   9        0.37       30.80     27.62 o 
   9   9   9       11.93       32.54     23.49 o 
  10   9   9       16.36       46.28     37.77 o 
  11   9   9        4.75       29.16     25.58 o 
  -4  10   9      105.02      124.09     22.76 o 
  -3  10   9       72.46       29.41     16.50 o 
  -2  10   9       49.94       50.46     23.78 o 
  -1  10   9      149.41      135.94     27.67 o 
   0  10   9       48.99       52.05     22.79 o 
   1  10   9      412.47      452.45     42.20 o 
   2  10   9      172.23      161.76     29.31 o 
   3  10   9       96.79       77.57     23.34 o 
   4  10   9      237.08      199.91     21.16 o 
   5  10   9        4.16       -7.03     11.93 o 
   6  10   9       83.22       93.97     31.60 o 
   7  10   9       65.24       71.52     18.87 o 
   8  10   9      159.59      147.24     34.83 o 
   9  10   9       87.49       85.24     28.71 o 
  10  10   9       52.59      -25.23     25.23 o 
  11  10   9        0.37       43.34     28.76 o 
  -2  11   9       41.60       67.17     25.63 o 
  -1  11   9       59.44       95.83     27.32 o 
   0  11   9       35.04       45.83     22.94 o 
   1  11   9      230.59      273.97     35.78 o 
   2  11   9       43.43       39.11     20.90 o 
   3  11   9      377.41      398.76     42.44 o 
   4  11   9       81.03       72.88     33.64 o 
   5  11   9      118.81      134.49     21.14 o 
   6  11   9        7.19        5.39     16.06 o 
   7  11   9       40.27        5.66     36.07 o 
   8  11   9       37.89       25.73     30.25 o 
   9  11   9        4.24       35.48     26.42 o 
  10  11   9       33.84       44.14     30.05 o 
  -1  12   9        3.44       -7.12     23.39 o 
   0  12   9        5.48       11.54     23.83 o 
   1  12   9       37.26       87.43     30.20 o 
   2  12   9      132.17      115.69     28.11 o 
   3  12   9       17.87      -17.81     17.81 o 
   4  12   9       71.10       54.54     25.68 o 
   5  12   9       49.24       20.15     15.79 o 
   6  12   9       17.49       14.53     17.48 o 
   7  12   9       41.71       31.22     18.73 o 
   8  12   9       84.55      150.07     39.46 o 
   9  12   9       40.86       46.23     33.39 o 
   2  13   9       18.09       22.99     23.98 o 
   3  13   9        6.06       -2.34     27.86 o 
   4  13   9      101.24      142.06     34.33 o 
   5  13   9       42.68       42.10     29.36 o 
   6  13   9        0.21       61.28     29.76 o 
   7  13   9        0.80      -13.65     16.81 o 
  -4  -8  10        4.99      -17.27     19.95 o 
  -3  -8  10       25.67        8.86     20.60 o 
  -2  -8  10        0.06       54.93     24.53 o 
  -1  -8  10       30.13       -0.65     19.65 o 
  -7  -7  10       14.17       24.53     22.79 o 
  -6  -7  10       14.41       18.26     22.84 o 
  -5  -7  10        2.89      -17.47     17.47 o 
  -4  -7  10       65.37       84.64     25.53 o 
  -3  -7  10       22.31      -15.62     15.62 o 
  -2  -7  10       21.89       20.00     18.86 o 
  -1  -7  10        4.19       28.36     22.34 o 
   0  -7  10       10.20       32.35     17.19 o 
   1  -7  10       86.15       53.49     23.04 o 
   2  -7  10        8.89       37.42     22.09 o 
  -8  -6  10        6.18      -19.26     19.26 o 
  -7  -6  10       92.69       98.77     25.77 o 
  -6  -6  10       41.68       41.45     23.29 o 
  -5  -6  10       50.48       45.38     22.39 o 
  -4  -6  10       75.74       68.87     21.69 o 
  -3  -6  10        1.12        9.34     11.68 o 
  -2  -6  10      187.87      176.94     18.85 o 
  -1  -6  10        6.08      -10.39     10.39 o 
   0  -6  10        7.22       30.10     13.67 o 
   1  -6  10       12.94       -7.41     17.12 o 
   2  -6  10       71.56       99.12     24.43 o 
   3  -6  10       12.90        0.60     19.51 o 
   4  -6  10        0.73      -18.01     18.96 o 
  -8  -5  10        5.24       -9.80     18.66 o 
  -7  -5  10       12.66       36.32     23.44 o 
  -6  -5  10       42.33        3.04     19.01 o 
  -5  -5  10      129.92      140.08     17.37 o 
  -4  -5  10      101.58       81.00     14.95 o 
  -3  -5  10      125.22      113.99     16.35 o 
  -2  -5  10        8.42       -0.19      9.78 o 
  -1  -5  10       85.53       98.64     15.11 o 
   0  -5  10      167.01      180.56     18.78 o 
   1  -5  10      116.21      144.41     17.35 o 
   2  -5  10        5.22        8.26     16.42 o 
   3  -5  10       35.98       16.72     19.90 o 
   4  -5  10       28.25       35.38     22.14 o 
   5  -5  10        0.34       -8.51     23.14 o 
  -9  -4  10       14.84       -4.28     21.05 o 
  -8  -4  10       23.23       49.11     24.13 o 
  -7  -4  10        4.60       -1.14     18.46 o 
  -6  -4  10        0.52       28.96     23.39 o 
  -5  -4  10        0.48        3.03     12.29 o 
  -4  -4  10        0.69       13.52     23.01 o 
  -3  -4  10        8.37       -0.59     10.42 o 
  -2  -4  10        4.90       -0.71     10.52 o 
  -1  -4  10       78.39       95.43     14.16 o 
   0  -4  10        0.28       -1.65      8.69 o 
   1  -4  10      308.70      304.26     24.38 o 
   2  -4  10        8.54       15.97     17.61 o 
   3  -4  10        6.80       -2.59     14.33 o 
   4  -4  10        2.41        7.46     16.22 o 
   5  -4  10       33.64       48.66     25.23 o 
   6  -4  10       24.49       28.11     23.64 o 
  -9  -3  10      106.15      154.85     48.22 o 
  -8  -3  10      138.16       59.11     22.34 o 
  -7  -3  10       75.27       53.09     24.28 o 
  -6  -3  10        0.70       -0.35     16.97 o 
  -5  -3  10       27.21       -3.18     15.82 o 
  -4  -3  10      143.30      118.14     15.69 o 
  -3  -3  10       15.56        5.15     11.32 o 
  -2  -3  10       17.76       19.91     10.24 o 
  -1  -3  10       28.31       13.05      9.32 o 
   0  -3  10      187.05      172.20     16.62 o 
   1  -3  10      120.68      103.46     15.00 o 
   2  -3  10       25.45       22.87      9.80 o 
   3  -3  10        7.31       16.02     14.23 o 
   4  -3  10      129.03       98.37     22.14 o 
   5  -3  10       35.75       28.86     21.55 o 
   6  -3  10       42.10      103.25     24.08 o 
   7  -3  10       55.18       54.73     25.92 o 
  -9  -2  10        0.33       34.18     33.89 o 
  -8  -2  10        2.26      -25.23     25.23 o 
  -7  -2  10      440.86      432.32     36.07 o 
  -6  -2  10       46.86       65.68     21.45 o 
  -5  -2  10      246.74      301.49     33.79 o 
  -4  -2  10        0.58       -2.39      8.69 o 
  -3  -2  10      125.94      128.71     15.00 o 
  -2  -2  10      102.98      107.71     14.19 o 
  -1  -2  10        0.35       -8.13      8.45 o 
   0  -2  10       97.25      113.68     14.32 o 
   1  -2  10       24.32       15.20     10.23 o 
   2  -2  10        9.34       -0.80      8.93 o 
   3  -2  10       10.90       28.06     14.93 o 
   4  -2  10      100.27       73.84     20.00 o 
   5  -2  10        0.48      -10.50     16.12 o 
   6  -2  10       86.11       98.87     23.44 o 
   7  -2  10       17.39       17.32     17.22 o 
   8  -2  10        5.30        3.63     20.95 o 
  -9  -1  10        0.82       18.21     29.90 o 
  -8  -1  10        4.48      -21.40     21.40 o 
  -7  -1  10       64.72       82.55     34.33 o 
  -6  -1  10       86.45       92.75     30.55 o 
  -5  -1  10       34.36       71.13     18.09 o 
  -4  -1  10      215.15      196.10     27.02 o 
  -3  -1  10       71.03       58.15     12.47 o 
  -2  -1  10       30.56       17.98     22.04 o 
  -1  -1  10      345.77      318.37     21.09 o 
   0  -1  10      166.45      172.36     15.54 o 
   1  -1  10        5.71       -6.77      6.77 o 
   2  -1  10       81.75       82.36     12.20 o 
   3  -1  10      463.47      424.89     35.38 o 
   4  -1  10        2.16       -0.85     11.94 o 
   5  -1  10       69.75       84.14     21.40 o 
   6  -1  10        0.16      -13.53     13.53 o 
   7  -1  10        0.48       -8.21     18.46 o 
   8  -1  10       10.20        7.76     20.10 o 
   9  -1  10       20.80       43.64     27.91 o 
  -9   0  10        0.90      -28.56     28.56 o 
  -8   0  10       26.52       17.02     32.34 o 
  -7   0  10       40.32       26.22     25.68 o 
  -6   0  10      185.34      254.42     39.61 o 
  -5   0  10      329.27      386.52     41.30 o 
  -4   0  10       51.61       43.34     25.77 o 
  -3   0  10        4.47       -9.19      9.19 o 
  -2   0  10      190.17      166.42     17.96 o 
  -1   0  10      139.31      117.53     15.32 o 
   0   0  10     1048.69     1132.23     61.59 o 
   1   0  10       12.09       13.36     10.77 o 
   2   0  10      411.40      373.72     22.48 o 
   3   0  10       27.34       11.37      9.43 o 
   4   0  10      315.26      307.20     21.01 o 
   5   0  10      264.77      221.08     26.67 o 
   6   0  10      132.99       96.73     19.56 o 
   7   0  10      109.01       94.69     23.14 o 
   8   0  10       49.04       47.27     21.15 o 
   9   0  10        8.72        3.63     22.04 o 
  -9   1  10       86.29      139.97     43.34 o 
  -8   1  10        0.14      -20.30     22.44 o 
  -7   1  10      164.22      173.86     34.93 o 
  -6   1  10       22.73       18.21     19.75 o 
  -4   1  10       18.28       58.27     21.20 o 
  -3   1  10        3.48       -3.68     14.33 o 
  -2   1  10        0.37       -9.75     11.05 o 
  -1   1  10        1.08       -2.74      9.05 o 
   0   1  10      138.17      133.58     14.75 o 
   1   1  10       65.12       49.52     10.40 o 
   2   1  10      136.67      151.20     13.79 o 
   3   1  10      133.68      122.60     10.63 o 
   4   1  10      654.79      583.18     30.35 o 
   5   1  10        0.71       -1.13     11.49 o 
   6   1  10       56.71       58.80     14.70 o 
   7   1  10       20.03       22.01     21.87 o 
   8   1  10      174.64      122.56     22.94 o 
   9   1  10       37.36        8.01     18.41 o 
  10   1  10       34.52       18.96     19.80 o 
  -9   2  10        0.48      -22.79     22.79 o 
  -8   2  10       27.05      124.50     34.28 o 
  -7   2  10       69.09       70.26     26.52 o 
  -6   2  10      249.77      307.51     43.49 o 
  -4   2  10        0.28       -9.70      9.70 o 
  -3   2  10        2.35       -5.62     12.89 o 
  -2   2  10       36.15       35.84     15.75 o 
  -1   2  10      574.36      535.80     28.66 o 
   0   2  10       74.08       65.84     11.13 o 
   1   2  10      678.00      681.03     33.71 o 
   2   2  10       25.52       30.72      7.41 o 
   3   2  10      281.63      265.89     14.74 o 
   4   2  10       21.21       22.33     14.06 o 
   5   2  10      324.82      301.58     20.49 o 
   6   2  10       21.16       24.54     12.41 o 
   7   2  10       55.68       52.85     14.31 o 
   8   2  10       79.91       64.94     13.90 o 
   9   2  10       85.99       81.94     21.07 o 
  10   2  10       42.24       35.69     15.94 o 
  -8   3  10       16.21      -21.89     21.89 o 
  -7   3  10        0.94        4.63     21.84 o 
  -6   3  10      271.64      289.05     38.96 o 
  -5   3  10       36.09       92.60     27.86 o 
  -4   3  10      718.66      848.18     63.09 o 
  -3   3  10      300.71      287.31     33.64 o 
  -2   3  10       21.87       20.90     16.27 o 
  -1   3  10        3.37        6.65      8.86 o 
   0   3  10      376.74      415.40     24.21 o 
   1   3  10      401.63      410.92     18.72 o 
   2   3  10      233.51      212.18     13.39 o 
   3   3  10      391.50      365.99     17.66 o 
   4   3  10       40.29       58.77      8.92 o 
   5   3  10      675.17      670.25     33.62 o 
   6   3  10      228.48      220.61     18.05 o 
   7   3  10       56.53       45.00     12.44 o 
   8   3  10        9.72       25.23     13.58 o 
   9   3  10      232.54      198.71     20.61 o 
  10   3  10       18.24       15.29     14.27 o 
  11   3  10       59.27       48.07     18.47 o 
  -8   4  10        0.44      -15.82     22.19 o 
  -7   4  10       32.92       78.02     28.76 o 
  -6   4  10        0.51       12.24     21.40 o 
  -5   4  10       40.72       42.74     22.74 o 
  -4   4  10       35.25       29.26     20.70 o 
  -3   4  10        3.49        5.08     14.43 o 
  -2   4  10        7.31      -10.70     10.70 o 
  -1   4  10      328.10      397.17     36.17 o 
   0   4  10      189.56      204.87     17.20 o 
   1   4  10       25.05       31.46      8.24 o 
   2   4  10      477.87      463.57     20.48 o 
   3   4  10       10.57       14.53      6.82 o 
   4   4  10      527.16      561.77     23.59 o 
   5   4  10      381.74      408.05     25.15 o 
   6   4  10     1088.23     1136.26     49.47 o 
   7   4  10       53.13       50.80     12.64 o 
   8   4  10       29.89       25.61     19.08 o 
   9   4  10       49.07       53.44     14.53 o 
  10   4  10        8.05       22.27     21.20 o 
  11   4  10        5.36        7.26     14.97 o 
  -8   5  10       18.66      -19.90     20.80 o 
  -7   5  10       30.98       50.55     27.17 o 
  -6   5  10       11.46       23.98     21.35 o 
  -5   5  10       52.28       57.87     26.02 o 
  -4   5  10        3.80       17.56     20.25 o 
  -3   5  10      135.61      131.81     29.31 o 
  -2   5  10       68.33       37.17     19.31 o 
  -1   5  10       72.11       71.30     19.06 o 
   0   5  10       12.81       12.54     13.58 o 
   1   5  10      105.91       86.58     10.08 o 
   2   5  10        6.20       -5.96      6.73 o 
   3   5  10      449.24      444.99     20.56 o 
   4   5  10       74.90       83.26     13.70 o 
   5   5  10      126.44      124.50     12.72 o 
   6   5  10      418.54      451.12     27.26 o 
   7   5  10      118.81      151.56     24.73 o 
   8   5  10      415.18      361.03     25.65 o 
   9   5  10      104.99      134.19     21.47 o 
  10   5  10       81.01       66.03     25.13 o 
  11   5  10        5.21        7.02     25.97 o 
  -7   6  10       11.29       13.88     25.87 o 
  -6   6  10        6.69       39.06     26.02 o 
  -5   6  10        7.82       19.06     19.36 o 
  -4   6  10       69.06       46.57     20.35 o 
  -3   6  10      200.85      204.06     30.65 o 
  -2   6  10       77.39       82.65     22.79 o 
   0   6  10      299.03      331.64     32.89 o 
   1   6  10        9.39      -10.45     10.45 o 
   2   6  10       42.09       39.23      9.11 o 
   3   6  10      693.74      726.99     28.33 o 
   4   6  10       13.50       28.59     11.47 o 
   5   6  10      768.31      895.19     32.80 o 
   6   6  10        7.04        4.46     11.32 o 
   7   6  10        9.82       23.97     13.91 o 
   8   6  10      140.89      114.34     25.92 o 
   9   6  10      240.78      212.62     36.03 o 
  10   6  10      109.22       60.31     29.81 o 
  11   6  10       31.62        4.03     23.34 o 
  -6   7  10        2.81       21.89     26.67 o 
  -5   7  10       13.68      -15.87     17.61 o 
  -4   7  10       73.68       56.03     23.44 o 
  -3   7  10        0.70      -11.44     16.02 o 
  -2   7  10       40.29       48.56     18.86 o 
  -1   7  10     1019.07      976.31     65.63 o 
   1   7  10       21.76       23.09     17.42 o 
   2   7  10      309.11      282.60     22.22 o 
   3   7  10      121.43      124.76     13.41 o 
   4   7  10      408.39      395.92     26.62 o 
   5   7  10      243.91      276.23     16.15 o 
   6   7  10        2.33      -15.38     16.82 o 
   7   7  10       26.49       27.47     18.01 o 
   8   7  10      165.39      209.28     36.32 o 
   9   7  10       10.05       17.81     22.19 o 
  10   7  10        9.85       -7.17     19.80 o 
  11   7  10       59.65        3.48     24.13 o 
  -5   8  10        1.82       -1.09     27.77 o 
  -4   8  10        0.31      -20.30     20.30 o 
  -3   8  10       86.74       77.72     24.73 o 
  -2   8  10        5.03       19.11     23.34 o 
  -1   8  10       19.25       49.86     20.35 o 
   0   8  10        3.67      -12.69     12.69 o 
   1   8  10      464.44      468.43     40.70 o 
   3   8  10      288.45      287.73     23.11 o 
   4   8  10      352.18      332.95     24.79 o 
   5   8  10      305.31      302.35     23.84 o 
   6   8  10       44.80       50.83     13.70 o 
   7   8  10      276.97      261.03     39.01 o 
   8   8  10      228.20      188.58     31.65 o 
   9   8  10        0.46       -0.15     21.99 o 
  10   8  10       15.67       35.48     30.60 o 
  11   8  10       17.76      -11.64     24.83 o 
  -4   9  10      111.74      171.07     34.58 o 
  -3   9  10       49.56       80.21     29.21 o 
  -2   9  10      147.37      178.88     30.30 o 
  -1   9  10       68.01       92.80     27.32 o 
   0   9  10       65.09       81.80     23.34 o 
   2   9  10        0.64       15.82     17.32 o 
   3   9  10      320.29      318.54     25.40 o 
   4   9  10      436.38      416.22     29.20 o 
   5   9  10       48.13       40.10     13.54 o 
   6   9  10        1.25       19.36     14.08 o 
   7   9  10      668.52      727.27     63.54 o 
   8   9  10      209.93      206.00     38.86 o 
   9   9  10      194.37      167.34     35.93 o 
  10   9  10       20.28       31.90     28.41 o 
  11   9  10        0.14        1.14     25.53 o 
  -3  10  10       35.08       53.38     21.74 o 
  -2  10  10      114.78      139.82     31.55 o 
  -1  10  10       77.48      100.86     26.77 o 
   0  10  10      293.46      240.08     32.74 o 
   1  10  10      111.62      107.88     24.18 o 
   2  10  10       15.49       25.28     18.46 o 
   3  10  10       67.67       54.24     22.94 o 
   4  10  10      278.05      233.03     22.19 o 
   5  10  10        3.12       15.87     22.66 o 
   6  10  10       68.12       43.69     23.69 o 
   7  10  10       13.48       24.98     27.22 o 
   8  10  10      163.18      160.12     30.30 o 
   9  10  10       54.16       48.02     26.17 o 
  10  10  10       33.31      -23.88     23.88 o 
  -2  11  10       46.14       62.80     29.46 o 
  -1  11  10       22.42       28.21     23.19 o 
   0  11  10        1.82       14.03     21.20 o 
   1  11  10      230.73      174.40     30.60 o 
   2  11  10      107.57       89.86     24.63 o 
   4  11  10       33.54       32.09     18.19 o 
   5  11  10        5.99       33.88     24.66 o 
   6  11  10       87.38      128.52     31.45 o 
   7  11  10       14.60       31.78     17.14 o 
   8  11  10       75.10      116.93     34.23 o 
   9  11  10        0.54       39.36     27.81 o 
  10  11  10       43.45       41.20     27.37 o 
   0  12  10       51.87        7.86     25.08 o 
   1  12  10       86.96       75.93     27.47 o 
   2  12  10       65.83       66.97     25.97 o 
   3  12  10      146.65      145.64     30.75 o 
   4  12  10        9.83       48.32     24.38 o 
   5  12  10       75.10       75.17     19.53 o 
   6  12  10       33.21       72.13     25.13 o 
   7  12  10      112.00      120.75     32.04 o 
   8  12  10       26.51       53.24     31.10 o 
   9  12  10       77.33       60.06     30.75 o 
   2  13  10       34.58       72.10     30.60 o 
   3  13  10       92.19      116.24     30.45 o 
   4  13  10       69.14       92.75     33.94 o 
   5  13  10       22.39       85.53     29.11 o 
   6  13  10        1.24      -23.46     67.12 o 
   7  13  10       17.00       12.05     16.47 o 
  -5  -7  11       27.63       29.01     22.64 o 
  -4  -7  11       55.43       42.29     25.38 o 
  -3  -7  11       37.36       10.65     21.64 o 
  -2  -7  11       23.26       39.06     22.29 o 
  -1  -7  11        4.87       21.55     22.59 o 
   0  -7  11       14.18       16.97     21.05 o 
   1  -7  11       44.95       34.73     22.49 o 
  -7  -6  11        0.08       17.22     22.04 o 
  -6  -6  11       21.61       66.53     25.33 o 
  -5  -6  11        0.14      -13.73     13.73 o 
  -4  -6  11       73.84       94.69     24.73 o 
  -3  -6  11       21.24       11.10     21.69 o 
  -2  -6  11       34.35       12.50     37.87 o 
  -1  -6  11        0.27      -10.07     12.48 o 
   0  -6  11        0.26       26.63     13.71 o 
   1  -6  11        0.72      -15.57     15.57 o 
   2  -6  11       27.57        8.91     24.48 o 
   3  -6  11        5.22       11.20     23.14 o 
  -8  -5  11       11.70       17.17     25.77 o 
  -7  -5  11       51.87       53.34     26.97 o 
  -6  -5  11       38.35       41.35     24.08 o 
  -5  -5  11       31.29       51.09     13.88 o 
  -4  -5  11      112.45      149.00     18.85 o 
  -3  -5  11        1.95       -9.48      9.48 o 
  -2  -5  11        7.43        2.71     19.65 o 
  -1  -5  11        6.96        9.83     12.14 o 
   0  -5  11      132.06      152.30     18.24 o 
   1  -5  11        3.72       19.80     18.96 o 
   2  -5  11       16.74       -5.87     19.31 o 
   3  -5  11       30.51       41.10     20.55 o 
   4  -5  11       22.81       -7.56     17.42 o 
  -8  -4  11       12.92      -19.36     19.36 o 
  -7  -4  11       66.70       45.58     21.30 o 
  -6  -4  11       17.02        3.93     17.61 o 
  -5  -4  11      129.07      111.51     17.17 o 
  -4  -4  11       39.23       25.22     14.84 o 
  -3  -4  11       76.88       87.62     15.21 o 
  -2  -4  11        4.79        7.33     11.37 o 
  -1  -4  11        9.19        7.64     10.82 o 
   0  -4  11        0.48        8.15     11.99 o 
   1  -4  11      252.60      266.84     21.85 o 
   2  -4  11       26.04       -7.21     17.47 o 
   3  -4  11        5.33      -14.98     14.98 o 
   4  -4  11       42.73       12.99     18.16 o 
   5  -4  11        0.37      -16.82     16.82 o 
   6  -4  11       15.00       37.97     27.37 o 
  -8  -3  11      166.73      201.60     38.02 o 
  -7  -3  11        1.47       -8.11     17.71 o 
  -5  -3  11      127.62      178.83     27.72 o 
  -4  -3  11       19.70       21.86     13.31 o 
  -3  -3  11        0.95      -14.26     14.26 o 
  -2  -3  11        0.20       20.28     14.03 o 
  -1  -3  11       10.15       10.07     10.91 o 
   0  -3  11      109.11      110.46     15.11 o 
   1  -3  11      178.35      189.02     17.99 o 
   2  -3  11       67.96       54.44     19.85 o 
   3  -3  11       68.07       68.22     21.60 o 
   4  -3  11        1.80       -4.28     15.13 o 
   5  -3  11       61.41       49.61     24.18 o 
   6  -3  11        0.81       22.39     24.03 o 
   7  -3  11       19.08       15.18     19.90 o 
  -9  -2  11        0.67       19.16     43.99 o 
  -8  -2  11       13.88       35.08     35.88 o 
  -7  -2  11       19.51      -12.99     28.71 o 
  -6  -2  11      424.70      487.66     64.64 o 
  -5  -2  11       41.38       56.53     21.50 o 
  -4  -2  11      299.21      338.39     24.03 o 
  -3  -2  11       20.95       13.44     10.15 o 
  -2  -2  11       23.56       21.54     11.17 o 
  -1  -2  11       57.50       47.28     25.15 o 
   0  -2  11      551.13      549.71     29.92 o 
   1  -2  11       32.24       20.00     10.16 o 
   2  -2  11       36.56       40.26     12.42 o 
   3  -2  11       78.06       96.43     22.24 o 
   4  -2  11       48.15       55.08     18.96 o 
   5  -2  11       31.34       17.66     16.77 o 
   6  -2  11        0.20       11.99     21.84 o 
   7  -2  11        6.49       26.42     20.35 o 
  -9  -1  11       47.89      143.75     43.39 o 
  -8  -1  11        0.24       -1.84     28.46 o 
  -7  -1  11       42.63       42.69     34.43 o 
  -6  -1  11       56.81       54.98     28.21 o 
  -5  -1  11      189.61      148.88     37.02 o 
  -4  -1  11       96.72       70.39     12.93 o 
  -3  -1  11       37.92       51.04     13.29 o 
  -2  -1  11        6.38       -8.92     18.78 o 
  -1  -1  11      113.27      139.63     15.62 o 
   0  -1  11       85.72       82.69     12.92 o 
   1  -1  11        6.21       -3.88      9.01 o 
   2  -1  11        5.93        8.27      8.63 o 
   3  -1  11       50.92       39.11     16.82 o 
   4  -1  11       71.56       66.48     18.11 o 
   5  -1  11       13.05        9.45     15.77 o 
   6  -1  11       64.24       57.87     23.83 o 
   7  -1  11       44.81       40.01     21.00 o 
   8  -1  11       16.21       29.71     19.85 o 
  -9   0  11       10.59       10.85     31.50 o 
  -8   0  11       27.14        5.32     34.28 o 
  -7   0  11        0.14      -22.04     22.04 o 
  -6   0  11       30.33       36.17     26.62 o 
  -5   0  11      160.47      216.75     39.06 o 
  -4   0  11        4.19       11.39     19.90 o 
  -3   0  11      242.60      283.06     22.94 o 
  -2   0  11        0.44      -11.20     16.05 o 
  -1   0  11      292.12      301.98     22.30 o 
   0   0  11       44.85       57.99     14.85 o 
   1   0  11       82.21       84.99     23.34 o 
   2   0  11      248.46      232.77     19.83 o 
   3   0  11      154.26      158.83     22.84 o 
   4   0  11       35.95       31.75     16.62 o 
   5   0  11       76.69       66.48     18.51 o 
   6   0  11        0.15      -10.95     13.19 o 
   7   0  11        8.06      -16.47     16.52 o 
   8   0  11       12.67       25.03     20.45 o 
   9   0  11        7.16       25.68     24.73 o 
  -9   1  11       34.39       -1.49     33.39 o 
  -8   1  11       29.03       20.10     27.22 o 
  -7   1  11       15.21       18.01     25.43 o 
  -6   1  11      157.60      219.73     37.67 o 
  -5   1  11        2.03      -18.21     18.21 o 
  -4   1  11      106.15      155.05     30.20 o 
  -3   1  11       78.83      100.01     20.80 o 
  -2   1  11       46.77       51.53     12.38 o 
  -1   1  11       65.85       69.34     12.65 o 
   0   1  11      602.43      633.62     32.67 o 
   1   1  11       15.03       16.17     15.62 o 
   2   1  11       81.90       71.01     12.34 o 
   3   1  11        4.09       -1.64     12.39 o 
   4   1  11        5.07        6.27     15.18 o 
   5   1  11      351.95      330.89     31.60 o 
   6   1  11       62.71       40.81     11.95 o 
   7   1  11       34.44       12.03     12.19 o 
   8   1  11       37.87       25.45     13.56 o 
   9   1  11       82.56       37.50     35.28 o 
  -8   2  11       19.05       25.77     28.56 o 
  -7   2  11      172.27      215.35     37.72 o 
  -6   2  11        8.52       35.28     21.94 o 
  -5   2  11        9.11       10.15     21.20 o 
  -4   2  11        2.36      -17.47     17.47 o 
  -3   2  11       86.43       87.13     22.49 o 
  -2   2  11      103.25      107.43     15.20 o 
  -1   2  11      665.93      677.08     34.43 o 
   0   2  11        1.45       12.49     13.98 o 
   1   2  11       37.17       24.20     14.08 o 
   2   2  11      367.80      369.62     23.30 o 
   3   2  11        0.61        5.12      8.63 o 
   4   2  11        5.11       10.28     10.33 o 
   5   2  11       72.62       64.12     13.14 o 
   6   2  11       20.50       17.41     13.39 o 
   7   2  11       16.96       22.47     13.42 o 
   8   2  11       47.42       58.62     15.91 o 
   9   2  11        7.68       -9.81     20.55 o 
  10   2  11       10.50       -3.04     21.50 o 
  -8   3  11        9.57      -24.53     24.53 o 
  -7   3  11        9.47      -11.00     23.39 o 
  -6   3  11      142.23      221.43     40.75 o 
  -5   3  11       54.46       80.16     27.62 o 
  -4   3  11       42.18       56.48     22.39 o 
  -3   3  11        5.24        2.79     16.07 o 
  -2   3  11       49.89       42.00     17.76 o 
  -1   3  11      190.56      176.24     23.09 o 
   0   3  11        0.76        8.33      9.19 o 
   1   3  11      219.71      211.51     18.22 o 
   2   3  11      284.78      301.31     16.43 o 
   3   3  11      232.67      285.82     15.99 o 
   4   3  11       79.83      101.06     25.75 o 
   5   3  11       85.90       67.20     14.36 o 
   6   3  11       11.19       -6.98     22.44 o 
   7   3  11       37.73       53.60     13.46 o 
   8   3  11        0.51       -6.21     10.68 o 
   9   3  11       10.77       26.80     16.20 o 
  10   3  11       12.98       27.90     15.64 o 
  -8   4  11      124.19      129.52     37.57 o 
  -7   4  11        2.08       21.55     24.03 o 
  -6   4  11        5.97      -18.71     18.71 o 
  -5   4  11        1.55        5.57     20.90 o 
  -4   4  11      127.07      150.02     26.82 o 
  -3   4  11      184.66      214.26     29.46 o 
  -2   4  11      695.43      727.12     53.79 o 
  -1   4  11       29.58       35.83     17.56 o 
   0   4  11      154.42      193.76     26.22 o 
   1   4  11       56.43       60.33      9.18 o 
   2   4  11       84.47       87.43     10.19 o 
   3   4  11      231.44      238.26     14.85 o 
   4   4  11      202.89      210.18     13.99 o 
   5   4  11      170.20      176.90     18.40 o 
   6   4  11      823.74      808.10     39.88 o 
   7   4  11      142.03      134.10     17.42 o 
   8   4  11        1.56        4.88     11.81 o 
   9   4  11       64.86       57.00     15.36 o 
  10   4  11        3.58       18.68     27.54 o 
  11   4  11       18.05       -0.23     15.73 o 
  -7   5  11       78.00       53.94     28.41 o 
  -6   5  11       10.13      -17.91     17.91 o 
  -5   5  11       68.93       58.12     26.42 o 
  -4   5  11        1.75      -15.52     15.52 o 
  -3   5  11        6.11       23.44     19.90 o 
  -2   5  11        0.53       26.67     18.06 o 
  -1   5  11      115.67      192.86     31.00 o 
   1   5  11      291.00      320.69     29.66 o 
   2   5  11       16.77       18.77      7.87 o 
   3   5  11        0.24      -11.65     14.79 o 
   4   5  11      294.57      319.79     17.37 o 
   5   5  11       33.48       39.53     11.63 o 
   6   5  11      150.69      182.34     19.86 o 
   7   5  11       32.46       31.49     12.14 o 
   8   5  11      760.86      777.06     40.24 o 
   9   5  11       26.78       29.23     23.96 o 
  10   5  11       19.49       32.34     23.98 o 
  11   5  11       15.34       20.50     29.90 o 
  -6   6  11       11.99        6.87     22.19 o 
  -5   6  11       28.62       34.13     23.93 o 
  -4   6  11        4.21       20.45     19.06 o 
  -3   6  11      228.52      255.61     33.94 o 
  -2   6  11       54.58       54.78     20.90 o 
  -1   6  11      418.17      387.52     37.82 o 
   0   6  11        4.01       -8.81     12.29 o 
   1   6  11       74.84       66.23     20.05 o 
   2   6  11       23.27       25.04      8.54 o 
   3   6  11       59.56       58.55     10.19 o 
   4   6  11        0.59       12.71     10.02 o 
   5   6  11      200.27      218.67     22.71 o 
   6   6  11       43.94       58.56     16.69 o 
   7   6  11       61.14       76.99     28.01 o 
   8   6  11      109.77       95.35     15.82 o 
   9   6  11       93.18       90.81     30.15 o 
  10   6  11      143.67       92.70     28.21 o 
  11   6  11       12.18        0.45     26.32 o 
  -6   7  11       33.99       12.49     25.92 o 
  -5   7  11       32.27       -8.96     21.60 o 
  -4   7  11       24.12       -3.18     22.54 o 
  -3   7  11       66.56       45.13     23.04 o 
  -2   7  11        5.73       10.40     17.76 o 
  -1   7  11      125.99      100.31     22.39 o 
   0   7  11      204.96      235.11     29.56 o 
   1   7  11       54.98       48.86     16.97 o 
   2   7  11      175.54      208.86     20.51 o 
   3   7  11      220.38      217.28     15.22 o 
   4   7  11       74.29       87.83     11.57 o 
   5   7  11       90.65       92.71     14.61 o 
   6   7  11        0.40       17.61     22.04 o 
   7   7  11       86.06       93.70     24.58 o 
   8   7  11       54.99       53.54     24.28 o 
   9   7  11      121.61      233.67     45.58 o 
  10   7  11        1.03       12.04     26.57 o 
  11   7  11       47.00       39.06     27.27 o 
  -5   8  11        1.74       51.55     30.90 o 
  -4   8  11       94.39       45.63     23.93 o 
  -3   8  11       41.87       80.91     26.97 o 
  -2   8  11       63.99       70.46     23.64 o 
   0   8  11      251.30      322.63     39.26 o 
   1   8  11        0.49        7.86     15.87 o 
   2   8  11       72.02       75.58     19.75 o 
   3   8  11       22.68       51.00     15.37 o 
   4   8  11      699.36      653.59     42.59 o 
   5   8  11       40.33       48.22     13.88 o 
   6   8  11       18.35       11.39     17.91 o 
   7   8  11        8.35       15.67     21.89 o 
   8   8  11      146.69      142.91     31.65 o 
   9   8  11       56.08       82.10     36.77 o 
  10   8  11       32.32       -2.49     27.02 o 
  11   8  11       27.03      124.40     41.15 o 
  -4   9  11        3.31       -6.32     23.24 o 
  -3   9  11       30.48       38.56     24.28 o 
  -2   9  11      190.62      164.10     30.90 o 
  -1   9  11      128.10      127.03     26.57 o 
   0   9  11        5.87       -1.79     17.12 o 
   1   9  11        4.04       18.56     20.10 o 
   2   9  11       48.39       39.96     21.20 o 
   3   9  11       47.93       25.60     13.02 o 
   4   9  11      159.72      171.39     19.38 o 
   5   9  11       17.89       10.36     29.43 o 
   6   9  11       37.77       33.45     14.67 o 
   7   9  11      297.39      200.83     30.35 o 
   8   9  11      110.11      134.55     30.90 o 
   9   9  11        0.72      -23.69     23.69 o 
  10   9  11       42.31       96.18     32.19 o 
  -3  10  11       14.29       25.82     28.21 o 
  -2  10  11       98.36      163.36     36.87 o 
  -1  10  11       53.78       18.66     23.34 o 
   0  10  11        1.79       27.27     22.14 o 
   1  10  11      234.52      191.27     30.25 o 
   2  10  11        3.63       -2.84     17.56 o 
   3  10  11       53.35       56.03     20.95 o 
   4  10  11      171.82      156.46     20.18 o 
   5  10  11       25.48       30.98     31.15 o 
   6  10  11       12.89        3.79     26.10 o 
   7  10  11       62.03       78.52     28.71 o 
   8  10  11      104.73      100.06     28.41 o 
   9  10  11       93.50       70.86     28.01 o 
  10  10  11       16.62       60.31     37.72 o 
  -1  11  11        0.86      -12.29     20.30 o 
   0  11  11       37.36       31.65     22.84 o 
   1  11  11       68.46       70.81     24.58 o 
   2  11  11       66.35       29.06     20.35 o 
   3  11  11      265.36      295.52     36.97 o 
   4  11  11      103.12       97.21     23.71 o 
   5  11  11        0.23       18.62     18.09 o 
   6  11  11       45.78       -3.12     17.60 o 
   7  11  11       21.83       24.28     24.38 o 
   8  11  11        7.01       -0.45     26.47 o 
   9  11  11       37.34       71.85     42.74 o 
   0  12  11       12.06       56.18     31.40 o 
   1  12  11       27.84       86.18     28.06 o 
   2  12  11       41.49       88.32     27.72 o 
   3  12  11      167.28      178.23     31.70 o 
   4  12  11        9.96       36.32     21.74 o 
   5  12  11       36.59       -3.19     15.76 o 
   6  12  11       76.43      121.13     22.63 o 
   7  12  11       78.80       19.14     51.60 o 
   8  12  11       29.09       44.88     31.00 o 
   3  13  11       97.18      123.25     33.79 o 
   4  13  11       25.57       77.82     31.80 o 
   5  13  11       13.26        8.96     28.26 o 
   6  13  11        9.56       10.93     18.64 o 
  -5  -6  12       46.25       34.38     23.98 o 
  -4  -6  12       21.74       -2.39     18.71 o 
  -3  -6  12       65.12       75.83     24.53 o 
  -2  -6  12       19.90       13.57     14.91 o 
  -1  -6  12       10.98       38.24     15.43 o 
   0  -6  12        1.07       -9.35     19.06 o 
   1  -6  12       35.58       32.84     23.98 o 
  -6  -5  12        6.92       35.08     25.33 o 
  -5  -5  12        1.50       -4.08     18.61 o 
  -4  -5  12       49.80       33.61     17.37 o 
  -3  -5  12       27.11       37.13     14.53 o 
  -2  -5  12       12.44        5.00     12.51 o 
  -1  -5  12       19.46       20.56     23.96 o 
   0  -5  12       17.31        7.53     19.31 o 
   1  -5  12       25.18       40.01     22.64 o 
   2  -5  12       12.13       44.78     22.09 o 
   3  -5  12       14.00       43.04     24.83 o 
  -7  -4  12       35.17       57.72     27.12 o 
  -6  -4  12       48.21       50.80     22.39 o 
  -5  -4  12       64.99       48.72     14.48 o 
  -4  -4  12      117.29      125.17     18.26 o 
  -3  -4  12       14.35       27.65     13.62 o 
  -2  -4  12       55.13       63.51     23.06 o 
  -1  -4  12       41.83       20.70     18.06 o 
   0  -4  12      233.99      238.12     21.21 o 
   1  -4  12       18.19        9.55     16.47 o 
   2  -4  12        3.73       -4.73     19.51 o 
   3  -4  12        0.46      -14.23     18.66 o 
   4  -4  12        8.16       53.74     24.13 o 
   5  -4  12       12.56        3.93     21.10 o 
  -8  -3  12       33.71        2.84     43.04 o 
  -7  -3  12       12.25       48.27     26.37 o 
  -6  -3  12        0.26       12.89     19.51 o 
  -5  -3  12       80.22       61.95     23.64 o 
  -4  -3  12       11.32      -11.33     11.33 o 
  -3  -3  12       78.58       80.56     15.65 o 
  -2  -3  12        3.41       18.52     12.20 o 
  -1  -3  12       20.26       25.93     17.39 o 
   0  -3  12      159.79      184.49     18.77 o 
   1  -3  12      156.84      162.09     18.68 o 
   2  -3  12        7.70       30.15     18.96 o 
   3  -3  12        1.77       -1.29     20.15 o 
   4  -3  12        8.57       40.50     19.56 o 
   5  -3  12       34.68       53.04     25.23 o 
   6  -3  12       14.10       37.82     23.59 o 
  -8  -2  12       66.60      129.52     50.55 o 
  -7  -2  12        5.93       14.83     34.28 o 
  -6  -2  12      163.61       86.30     22.29 o 
  -5  -2  12       37.89       10.05     18.81 o 
  -4  -2  12       20.05       32.00     13.05 o 
  -3  -2  12      179.73      210.44     21.06 o 
  -2  -2  12        2.20        2.71     25.75 o 
  -1  -2  12        0.27        8.82     11.39 o 
   0  -2  12       40.57       45.83     12.74 o 
   1  -2  12      299.17      301.54     21.94 o 
   2  -2  12       64.95       59.21     22.39 o 
   3  -2  12       94.36       61.10     20.85 o 
   4  -2  12        4.48      -15.97     15.97 o 
   5  -2  12        5.72        8.71     18.96 o 
   6  -2  12        6.21        1.04     17.66 o 
   7  -2  12        7.16        3.13     22.34 o 
  -8  -1  12        5.00       -9.06     26.92 o 
  -7  -1  12        2.28       68.72     38.81 o 
  -6  -1  12      155.98      156.79     40.11 o 
  -5  -1  12      119.98      122.21     37.77 o 
  -4  -1  12       11.77       25.49     14.16 o 
  -3  -1  12        1.95        4.12     10.04 o 
  -2  -1  12      281.37      308.91     19.35 o 
  -1  -1  12       39.62       41.36     12.92 o 
   0  -1  12      412.70      455.33     27.12 o 
   1  -1  12       24.84       16.73     10.11 o 
   2  -1  12        5.26       21.36     11.51 o 
   3  -1  12       66.11       86.78     21.10 o 
   4  -1  12      149.45      162.11     25.23 o 
   5  -1  12       94.64       78.87     21.74 o 
   6  -1  12       49.68       37.07     21.84 o 
   7  -1  12        6.02       15.62     19.31 o 
   8  -1  12        8.67       31.05     24.18 o 
  -8   0  12        0.48       12.04     38.96 o 
  -7   0  12      169.40      185.35     37.87 o 
  -6   0  12       13.03       22.44     24.18 o 
  -4   0  12        1.00        9.21     21.79 o 
  -3   0  12      114.86      140.31     18.65 o 
  -2   0  12       27.84       27.85     12.61 o 
  -1   0  12       86.70       89.37     16.70 o 
   0   0  12      147.93      122.36     17.23 o 
   1   0  12        2.90       12.72     11.65 o 
   2   0  12       93.35       86.40     14.39 o 
   3   0  12       45.74       44.19     16.42 o 
   4   0  12       12.34      -13.34     13.34 o 
   5   0  12       12.73       26.32     18.11 o 
   6   0  12       61.73       89.71     22.49 o 
   7   0  12        1.10        5.37     16.97 o 
   8   0  12       31.02       30.35     22.74 o 
  -8   1  12       65.37      127.43     37.47 o 
  -7   1  12        8.20       31.60     28.71 o 
  -6   1  12       25.86       12.44     25.77 o 
  -5   1  12       61.91       28.86     27.32 o 
  -4   1  12       60.27       99.57     27.96 o 
  -3   1  12       50.81       79.61     25.87 o 
  -2   1  12        7.50        2.44     10.14 o 
  -1   1  12     1280.79     1147.70     49.47 o 
   0   1  12       10.00       18.09     10.81 o 
   1   1  12      149.95      122.62     17.32 o 
   2   1  12        5.62       13.67     12.24 o 
   3   1  12      337.31      371.80     35.43 o 
   4   1  12        6.62        0.10     14.13 o 
   5   1  12       78.19       79.76     19.95 o 
   6   1  12       26.08       41.15     20.30 o 
   7   1  12        2.07       19.26     18.61 o 
   8   1  12       32.69       23.09     18.86 o 
   9   1  12       34.73       35.28     24.58 o 
  -8   2  12       87.12      122.85     41.80 o 
  -7   2  12       53.33       50.16     30.65 o 
  -6   2  12      170.89      239.44     42.20 o 
  -5   2  12       10.67       15.13     21.30 o 
  -4   2  12       22.14      -16.02     16.02 o 
  -3   2  12      252.06      266.11     34.53 o 
  -2   2  12      455.76      413.80     27.37 o 
  -1   2  12       32.98       14.06     12.48 o 
   0   2  12      209.10      242.49     20.20 o 
   1   2  12       13.43        1.34      9.67 o 
   2   2  12      191.13      239.29     39.78 o 
   3   2  12       42.47       21.55     18.56 o 
   4   2  12       22.68       29.81     16.27 o 
   5   2  12        6.59      -11.94     11.94 o 
   6   2  12       85.47      107.58     21.40 o 
   7   2  12       15.31       11.64     17.51 o 
   8   2  12        9.32        7.46     16.82 o 
   9   2  12       45.68       40.24     25.63 o 
  -7   3  12      150.55      186.84     38.46 o 
  -6   3  12        5.75      -19.51     19.51 o 
  -5   3  12      190.10      218.34     36.97 o 
  -4   3  12        0.94       -4.28     19.75 o 
  -3   3  12        9.27       29.01     19.41 o 
  -2   3  12        1.15       23.04     18.96 o 
  -1   3  12        0.33        6.31      9.96 o 
   1   3  12      110.41       98.78     14.60 o 
   2   3  12       51.00       72.91     14.16 o 
   3   3  12       47.08       64.02     12.78 o 
   4   3  12      525.82      580.08     44.43 o 
   5   3  12       58.81       78.61     13.79 o 
   6   3  12        2.45        1.33     11.92 o 
   7   3  12        1.82       10.14     11.16 o 
   8   3  12       42.69       47.50     15.46 o 
   9   3  12        1.40      -12.44     12.44 o 
  10   3  12       15.18       19.46     17.64 o 
  -7   4  12       37.50      106.73     38.02 o 
  -6   4  12       16.51       52.05     31.35 o 
  -5   4  12      142.75      200.92     32.84 o 
  -4   4  12      276.78      232.22     32.99 o 
  -3   4  12      112.62      167.98     29.06 o 
  -2   4  12        9.17       -2.49     16.22 o 
  -1   4  12       46.19       44.53     19.46 o 
   0   4  12       27.88       29.35     11.38 o 
   1   4  12      247.72      283.44     21.07 o 
   2   4  12      110.59      109.68     15.09 o 
   3   4  12       23.63       21.41      8.63 o 
   4   4  12       14.28       26.92     11.65 o 
   5   4  12      248.27      234.55     19.88 o 
   6   4  12        1.55       13.77     15.28 o 
   7   4  12       14.10        7.93     11.87 o 
   8   4  12        5.70       17.36     12.91 o 
   9   4  12       52.76       57.23     16.17 o 
  10   4  12       40.11       42.35     57.30 o 
  -7   5  12       99.44      105.29     35.33 o 
  -6   5  12       38.18       71.01     30.90 o 
  -5   5  12        0.29      -16.92     16.92 o 
  -4   5  12      224.20      215.11     35.53 o 
  -3   5  12       36.05       32.09     19.80 o 
  -2   5  12      715.02      681.84     55.78 o 
  -1   5  12       20.54       -6.12     16.72 o 
   0   5  12       85.41       58.52     19.06 o 
   1   5  12        1.91        6.79     10.89 o 
   2   5  12       15.77        3.99     15.12 o 
   3   5  12       74.35       97.07     11.99 o 
   4   5  12        1.04       -1.21      7.27 o 
   5   5  12       25.23       26.32     12.09 o 
   6   5  12        0.40       10.48     13.68 o 
   7   5  12       24.48       30.29     12.11 o 
   8   5  12        3.52       10.19     14.52 o 
   9   5  12        0.77        3.28     15.97 o 
  10   5  12       39.96       70.11     32.59 o 
  -6   6  12        5.47      -20.60     20.60 o 
  -5   6  12       23.38        7.56     23.14 o 
  -4   6  12        2.31      -18.41     18.41 o 
  -3   6  12       69.75       90.21     24.93 o 
  -2   6  12        2.22      -14.48     14.48 o 
  -1   6  12       16.67       46.77     20.05 o 
   0   6  12      399.72      395.08     39.01 o 
   1   6  12        9.26       18.56     18.76 o 
   2   6  12       87.05       98.24     11.79 o 
   3   6  12       11.38       15.41      8.61 o 
   4   6  12      162.66      198.72     24.20 o 
   5   6  12        4.41       -6.44     10.77 o 
   6   6  12        3.30       10.31     11.97 o 
   7   6  12        9.31      -10.25     20.15 o 
   8   6  12       71.61       47.92     20.40 o 
   9   6  12       25.47        9.50     22.29 o 
  10   6  12        9.28       28.56     30.30 o 
  -5   7  12       10.39       20.20     29.16 o 
  -4   7  12        5.73       47.52     25.33 o 
  -3   7  12        0.43        1.99     24.28 o 
  -2   7  12       26.11       -8.41     18.31 o 
  -1   7  12      279.23      255.81     34.83 o 
   0   7  12       13.55       -5.27     16.12 o 
   1   7  12       63.42       41.85     19.60 o 
   2   7  12        6.50       12.66     11.57 o 
   3   7  12      154.19      139.67     13.29 o 
   4   7  12      154.21      179.85     14.80 o 
   5   7  12      130.64      124.18     16.47 o 
   6   7  12       15.59       10.25     12.13 o 
   7   7  12       28.13       48.37     25.53 o 
   8   7  12       55.12      113.50     30.80 o 
   9   7  12       53.37       24.88     29.71 o 
  10   7  12       22.95        6.97     26.07 o 
  -4   8  12      141.36      177.14     35.48 o 
  -3   8  12        0.32        2.24     21.50 o 
  -2   8  12       82.23       32.64     21.64 o 
  -1   8  12       26.54       21.45     19.01 o 
   0   8  12        0.66       38.26     19.16 o 
   1   8  12       64.42      113.40     29.16 o 
   2   8  12       11.89       17.51     20.55 o 
   3   8  12       24.19       30.72     21.10 o 
   4   8  12      203.86      161.37     19.27 o 
   5   8  12      135.74      125.83     18.00 o 
   6   8  12       48.07       39.76     22.04 o 
   7   8  12      126.03       92.45     27.02 o 
   8   8  12       46.85       17.71     24.83 o 
   9   8  12       11.12        7.76     23.24 o 
  10   8  12       20.41       25.03     26.27 o 
  -3   9  12       28.51      -13.88     24.08 o 
  -2   9  12      303.61      311.24     40.80 o 
  -1   9  12      122.03      131.81     27.52 o 
   0   9  12       72.56       33.79     22.99 o 
   1   9  12       17.77       21.79     21.99 o 
   2   9  12       28.07       67.02     25.92 o 
   3   9  12        0.40       -9.91     20.67 o 
   4   9  12      245.55      247.53     23.59 o 
   5   9  12        6.15        2.29     20.40 o 
   6   9  12        1.32       -9.01     21.55 o 
   7   9  12       54.17       86.33     26.42 o 
   8   9  12       17.86       23.98     25.82 o 
   9   9  12        1.35      -19.16     24.38 o 
  10   9  12        0.14      -16.12     22.54 o 
  -2  10  12       14.45       42.84     27.07 o 
  -1  10  12      113.06      161.27     33.89 o 
   0  10  12        2.06      -22.74     22.74 o 
   1  10  12      107.15       72.85     24.63 o 
   2  10  12        0.26      -16.47     16.47 o 
   3  10  12       98.23       96.63     27.07 o 
   4  10  12      184.15      204.94     50.63 o 
   5  10  12        8.63      -11.74     11.74 o 
   6  10  12       18.77       35.08     28.11 o 
   7  10  12      111.52      113.80     34.53 o 
   8  10  12      121.22      108.77     33.59 o 
   9  10  12       47.11       57.12     29.46 o 
  -1  11  12        0.23      -11.99     20.90 o 
   0  11  12        5.52       19.90     23.59 o 
   1  11  12       23.65       62.40     26.52 o 
   2  11  12        0.84       28.36     20.20 o 
   3  11  12      207.37      227.60     35.13 o 
   4  11  12       18.49       -6.39     15.93 o 
   5  11  12       25.42       53.51     18.34 o 
   6  11  12       59.51       85.56     47.92 o 
   7  11  12       63.87       40.50     31.20 o 
   8  11  12        5.01      -13.53     29.06 o 
   9  11  12       58.73       21.55     28.76 o 
   1  12  12       12.79       41.80     25.73 o 
   3  12  12       25.83       12.49     24.23 o 
   4  12  12        5.07      -15.33     22.09 o 
   5  12  12        0.25      -17.83     26.52 o 
   6  12  12       98.26       85.62     23.96 o 
   7  12  12       91.16       58.96     33.64 o 
  -5  -5  13       60.79       19.46     21.60 o 
  -4  -5  13       17.78       40.49     17.10 o 
  -3  -5  13       39.26       26.83     31.97 o 
  -2  -5  13        0.33       14.43     13.84 o 
  -1  -5  13      105.28      129.36     41.47 o 
   0  -5  13       49.52       60.46     22.09 o 
   1  -5  13       29.18       22.14     23.73 o 
  -6  -4  13        4.44        4.13     21.84 o 
  -5  -4  13        4.43        6.33     13.52 o 
  -4  -4  13       18.73       11.11     17.49 o 
  -3  -4  13        2.52      -11.46     11.46 o 
  -2  -4  13       35.20       54.77     17.21 o 
  -1  -4  13       17.10       31.96     33.39 o 
   0  -4  13        7.46       10.92     23.49 o 
   1  -4  13      111.14       88.32     25.03 o 
   2  -4  13       19.20       54.49     24.83 o 
   3  -4  13       13.94        6.22     25.63 o 
  -7  -3  13       15.67       40.47     30.83 o 
  -6  -3  13       32.49       81.06     26.82 o 
  -4  -3  13       11.98       47.55     24.36 o 
  -3  -3  13        3.72       21.02     14.33 o 
  -2  -3  13       28.24       33.92     13.91 o 
  -1  -3  13        0.56        3.05     13.05 o 
   0  -3  13      140.40      149.73     19.23 o 
   1  -3  13       67.54       77.13     25.92 o 
   2  -3  13        5.55       50.41     22.04 o 
   3  -3  13        3.04       12.04     20.65 o 
   4  -3  13       21.45       15.57     23.64 o 
   5  -3  13        3.29       13.53     20.85 o 
  -7  -2  13       65.25      126.93     48.37 o 
  -6  -2  13       12.48       34.68     35.33 o 
  -5  -2  13      246.56      262.31     38.02 o 
  -4  -2  13        5.33       22.55     15.20 o 
  -3  -2  13      120.00      112.11     16.99 o 
  -2  -2  13        0.20       -9.73      9.73 o 
  -1  -2  13       50.41       89.36     16.71 o 
   0  -2  13       54.85       69.49     15.14 o 
   1  -2  13       27.99       40.02     24.63 o 
   2  -2  13       12.72       39.06     19.80 o 
   3  -2  13       22.82       12.54     16.77 o 
   4  -2  13       17.29       -6.52     20.20 o 
   5  -2  13        0.24       30.40     23.78 o 
   6  -2  13       25.02       61.90     24.38 o 
  -7  -1  13        4.15       -3.58     33.34 o 
  -6  -1  13       76.88       73.05     39.96 o 
  -5  -1  13       84.44      131.06     42.49 o 
  -4  -1  13       95.74      129.55     31.97 o 
  -3  -1  13       27.96       28.48     15.26 o 
  -2  -1  13       40.10       36.56     14.87 o 
  -1  -1  13      193.46      212.37     18.12 o 
   0  -1  13       50.13       50.37     16.52 o 
   1  -1  13       74.32       68.89     16.23 o 
   2  -1  13        9.93       13.39     18.26 o 
   3  -1  13       91.25      103.85     24.13 o 
   4  -1  13        7.40       -2.84     15.97 o 
   5  -1  13       80.90       58.57     23.14 o 
   6  -1  13        4.75      -14.93     14.93 o 
   7  -1  13        2.19      -19.75     19.75 o 
  -7   0  13       26.99      113.50     38.46 o 
  -6   0  13       48.71       80.26     36.92 o 
  -5   0  13        0.36       -1.29     23.83 o 
  -4   0  13      252.83      268.99     45.08 o 
  -3   0  13       74.39       80.38     17.72 o 
  -2   0  13       97.49       91.50     17.62 o 
  -1   0  13      104.56       80.38     15.43 o 
   0   0  13      639.55      543.11     46.52 o 
   1   0  13       86.56       91.94     16.54 o 
   2   0  13       51.64       16.77     17.91 o 
   3   0  13       31.65       63.74     20.60 o 
   4   0  13      203.03      230.13     30.10 o 
   5   0  13      104.60       56.48     21.50 o 
   6   0  13       32.35       44.88     20.60 o 
   7   0  13        2.52       18.01     19.95 o 
  -7   1  13      106.12       70.26     34.23 o 
  -6   1  13       17.86       30.50     29.71 o 
  -5   1  13      205.49      175.55     38.46 o 
  -4   1  13       86.08       91.66     29.61 o 
  -3   1  13       46.62       22.13     13.41 o 
  -2   1  13        2.35       -8.19     11.05 o 
  -1   1  13      257.61      231.24     21.65 o 
   0   1  13       48.69       40.23     13.71 o 
   1   1  13       35.75       50.47     21.45 o 
   2   1  13       10.80       18.04     25.43 o 
   3   1  13        2.22        3.83     14.83 o 
   4   1  13       55.98       44.88     19.90 o 
   5   1  13       23.24       -0.10     15.62 o 
   6   1  13       78.27      106.43     26.72 o 
   7   1  13        1.25       -5.37     19.56 o 
   8   1  13       34.23       -1.94     18.21 o 
  -7   2  13       67.23       59.16     33.64 o 
  -6   2  13       44.35       91.01     33.74 o 
  -5   2  13       16.03       12.59     24.98 o 
  -4   2  13       39.41        7.21     20.20 o 
  -2   2  13       98.26       91.73     16.94 o 
  -1   2  13      360.83      335.67     37.92 o 
   0   2  13        0.27        5.66     11.33 o 
   1   2  13      242.57      296.12     23.44 o 
   2   2  13       46.31       62.00     14.48 o 
   3   2  13       59.47       90.96     19.65 o 
   4   2  13        0.24       -0.35     13.14 o 
   5   2  13       56.76       47.42     17.42 o 
   6   2  13       21.32       18.96     21.60 o 
   7   2  13       28.02       27.96     19.21 o 
   8   2  13        5.57      -14.98     14.98 o 
   9   2  13        9.87      -18.36     18.36 o 
  -7   3  13       57.81       99.22     40.30 o 
  -6   3  13      140.26      163.71     39.41 o 
  -5   3  13       21.15        1.09     22.54 o 
  -3   3  13        4.82        8.41     19.90 o 
  -1   3  13       71.51       69.68     14.56 o 
   0   3  13      220.71      242.32     21.32 o 
   1   3  13        6.52       16.84     12.38 o 
   2   3  13      242.05      259.68     21.40 o 
   3   3  13      142.58      139.87     24.13 o 
   5   3  13       19.34       28.01     18.01 o 
   6   3  13       89.99      112.95     24.28 o 
   7   3  13       67.80       69.06     22.14 o 
   8   3  13        3.32       11.15     19.65 o 
   9   3  13        0.74       12.29     20.50 o 
  -6   4  13        8.06       48.56     31.55 o 
  -5   4  13       21.34       59.16     29.51 o 
  -4   4  13        0.36      -17.37     17.37 o 
  -3   4  13       20.56      -16.12     17.96 o 
  -2   4  13      283.99      308.10     37.82 o 
  -1   4  13      130.00      108.87     23.98 o 
   0   4  13       31.03       39.01     13.85 o 
   1   4  13       42.07       42.32     12.40 o 
   2   4  13       38.99       21.63     10.61 o 
   3   4  13        1.36       -1.25     10.65 o 
   4   4  13      362.46      383.29     36.12 o 
   5   4  13      128.41      126.93     23.69 o 
   6   4  13       73.52      112.50     22.49 o 
   7   4  13        0.13       -0.75     15.23 o 
   8   4  13        0.84       -5.61     18.78 o 
   9   4  13       42.74       34.69     20.13 o 
  -6   5  13       43.94      -12.99     23.59 o 
  -5   5  13       81.69      155.84     37.52 o 
  -4   5  13       39.27       54.68     26.82 o 
  -3   5  13       90.33      105.74     27.47 o 
  -2   5  13       11.58        3.63     17.71 o 
  -1   5  13       67.89       64.93     23.54 o 
   0   5  13        7.11       -9.96      9.96 o 
   1   5  13      144.07      160.19     17.99 o 
   2   5  13       38.62       27.44     11.99 o 
   3   5  13       78.15       82.38     14.99 o 
   4   5  13        1.41        2.54     17.22 o 
   5   5  13        7.13       12.87     11.36 o 
   6   5  13       20.87       -0.63     11.84 o 
   7   5  13      117.03       96.84     17.74 o 
   8   5  13       88.32       82.74     16.91 o 
   9   5  13        0.75        4.61     14.59 o 
  10   5  13        7.19       10.60     23.64 o 
  -5   6  13        5.76       49.86     29.11 o 
  -4   6  13       36.66        7.31     20.00 o 
  -3   6  13      136.97      101.11     25.97 o 
  -2   6  13      310.54      320.39     37.62 o 
  -1   6  13      118.90      106.93     25.82 o 
   0   6  13      251.27      352.49     39.76 o 
   1   6  13       10.13        2.83     10.82 o 
   2   6  13       99.57      115.19     16.29 o 
   3   6  13       55.33       83.48     11.99 o 
   4   6  13      148.80      138.20     13.78 o 
   5   6  13       82.13       69.63     15.03 o 
   6   6  13        1.23       29.37     16.67 o 
   7   6  13       10.04      -10.75     11.61 o 
   8   6  13       26.71       45.35     16.37 o 
   9   6  13       66.56       83.40     29.61 o 
  10   6  13       21.39       -3.33     27.96 o 
  -5   7  13       41.03       56.77     32.99 o 
  -4   7  13        9.06       80.76     34.08 o 
  -3   7  13        2.03       34.33     26.22 o 
  -2   7  13       39.63       41.80     27.12 o 
  -1   7  13      266.26      320.00     42.64 o 
   0   7  13        2.85       29.11     22.34 o 
   1   7  13       70.48       73.14     23.04 o 
   2   7  13       69.50       78.52     13.92 o 
   3   7  13        0.25       -4.81      9.07 o 
   4   7  13       30.24       16.95     14.28 o 
   5   7  13       60.43       74.66     27.91 o 
   6   7  13        0.26      -12.10     12.10 o 
   7   7  13        0.14      -16.82     16.82 o 
   8   7  13       14.69        9.90     21.74 o 
   9   7  13       17.33       12.84     23.59 o 
  10   7  13       19.22      129.82     38.61 o 
  -4   8  13       73.53      107.68     32.74 o 
  -3   8  13       13.46        4.18     21.94 o 
  -2   8  13       23.20       46.37     24.18 o 
  -1   8  13       48.83       84.84     24.03 o 
   0   8  13        9.57       33.79     20.05 o 
   1   8  13      119.61      129.32     27.62 o 
   2   8  13        1.26       11.74     21.55 o 
   3   8  13      110.41       78.60     40.40 o 
   4   8  13       62.53       28.88     30.97 o 
   5   8  13      102.16      116.78     29.41 o 
   7   8  13       16.54      -10.20     21.50 o 
   8   8  13        9.22        7.61     22.34 o 
   9   8  13        2.66       27.62     26.82 o 
  10   8  13       37.99       29.31     30.80 o 
  -3   9  13       30.36       24.43     26.07 o 
  -2   9  13      120.77      170.82     36.37 o 
  -1   9  13       13.53      -18.21     18.21 o 
   1   9  13       47.79       47.47     21.64 o 
   2   9  13      145.87      132.56     29.36 o 
   3   9  13       19.14       13.76     15.50 o 
   4   9  13       26.10       27.82     16.32 o 
   5   9  13        0.63       19.70     28.74 o 
   6   9  13        5.18      -18.76     21.99 o 
   7   9  13      121.58      140.17     32.84 o 
   8   9  13       40.96       25.33     22.99 o 
   9   9  13       52.89       65.53     30.50 o 
  -2  10  13       85.02       62.70     33.14 o 
  -1  10  13       59.54       46.87     27.81 o 
   0  10  13       64.48       57.67     26.07 o 
   1  10  13        3.08      -19.80     19.80 o 
   2  10  13       13.69       31.30     22.79 o 
   3  10  13       12.73       -9.21     19.11 o 
   4  10  13       74.76       85.41     20.13 o 
   5  10  13       80.92       92.32     25.90 o 
   6  10  13        7.59       24.83     25.28 o 
   7  10  13       21.78       22.44     27.96 o 
   8  10  13       26.66       38.71     30.95 o 
   9  10  13       31.61       33.19     31.15 o 
   0  11  13       13.22       20.10     24.03 o 
   1  11  13       37.24       33.24     27.81 o 
   2  11  13        7.00       37.67     25.77 o 
   3  11  13      227.71      186.05     32.94 o 
   4  11  13        2.75       74.89     29.56 o 
   5  11  13       39.22       50.60     19.68 o 
   6  11  13       27.08       17.61     25.63 o 
   7  11  13       49.32       69.26     31.99 o 
   8  11  13       37.38       36.52     38.86 o 
   2  12  13       19.12       30.30     25.18 o 
   4  12  13        1.65        6.92     23.78 o 
   5  12  13        0.22      -37.89     37.89 o 
   6  12  13        3.96        3.44     22.96 o 
  -4  -4  14        4.35       -7.91     14.95 o 
  -3  -4  14       10.23       11.96     15.16 o 
  -2  -4  14        1.00      -12.64     12.64 o 
  -1  -4  14       56.89       82.55     22.66 o 
   0  -4  14        4.21        3.23     21.45 o 
   1  -4  14       33.39       29.76     23.88 o 
   2  -4  14        2.99       34.78     25.48 o 
  -5  -3  14        7.98       -4.03     18.36 o 
  -4  -3  14        1.78       -6.59     21.20 o 
  -3  -3  14        0.14       27.05     27.89 o 
  -2  -3  14       19.66       16.01     13.45 o 
  -1  -3  14       21.81       37.76     15.73 o 
   0  -3  14       30.35       37.79     16.26 o 
   1  -3  14       19.88       19.31     20.05 o 
   2  -3  14        0.23        5.92     21.74 o 
   3  -3  14       14.37       55.83     25.23 o 
  -6  -2  14       15.69       58.37     39.31 o 
  -5  -2  14       25.45      111.16     45.68 o 
  -4  -2  14      210.75      242.41     26.96 o 
  -2  -2  14       20.00       34.01     14.30 o 
  -1  -2  14       10.08       18.83     13.41 o 
   0  -2  14      150.28      143.07     18.75 o 
   1  -2  14       12.38       26.57     20.15 o 
   2  -2  14      121.95      141.41     26.12 o 
   3  -2  14        0.21       32.94     25.53 o 
   4  -2  14       15.08       43.44     23.34 o 
   5  -2  14       17.41       22.84     24.23 o 
  -6  -1  14       21.80       -1.09     29.01 o 
  -5  -1  14       41.01       80.86     38.31 o 
  -4  -1  14        9.54       40.48     19.07 o 
  -3  -1  14        2.68        7.44     15.49 o 
  -2  -1  14       41.94       66.05     17.76 o 
  -1  -1  14      109.00      108.45     20.06 o 
   0  -1  14       51.27       41.25     15.31 o 
   1  -1  14        5.41        2.49     17.02 o 
   2  -1  14        6.23       -0.45     19.41 o 
   3  -1  14       11.21       32.59     18.76 o 
   4  -1  14       83.19       80.66     23.39 o 
   5  -1  14       21.96       33.39     23.59 o 
   6  -1  14       11.87       18.41     21.99 o 
  -6   0  14       76.87       80.36     32.94 o 
  -5   0  14       11.90       15.13     28.21 o 
  -4   0  14       42.17       38.46     26.67 o 
  -3   0  14       98.54       65.63     17.68 o 
  -2   0  14        1.63      -12.53     12.56 o 
  -1   0  14      176.34      150.19     21.14 o 
   0   0  14      117.52      110.13     20.54 o 
   1   0  14       34.16       51.52     16.29 o 
   2   0  14        2.11        5.97     18.31 o 
   3   0  14      174.69      159.82     28.56 o 
   4   0  14        3.75        2.64     19.11 o 
   5   0  14       57.32       92.60     26.37 o 
   6   0  14       22.42       58.96     24.78 o 
   7   0  14       19.59       65.13     26.12 o 
  -6   1  14       37.58       34.78     30.75 o 
  -5   1  14        2.72        9.60     26.42 o 
  -4   1  14      108.78      168.18     41.95 o 
  -3   1  14        0.17      -12.42     12.42 o 
  -2   1  14       21.11       26.60     19.48 o 
  -1   1  14      259.35      259.09     23.97 o 
   0   1  14      249.25      304.13     25.85 o 
   1   1  14       23.61        7.92     13.53 o 
   2   1  14       34.00       33.39     18.61 o 
   3   1  14        0.28      -10.50     16.92 o 
   4   1  14      100.53       60.80     21.74 o 
   5   1  14       77.41       83.49     22.09 o 
   6   1  14        6.47        1.84     20.05 o 
   7   1  14       42.58       64.49     23.83 o 
  -6   2  14       12.89       -1.74     29.36 o 
  -5   2  14       55.24       12.94     26.62 o 
  -4   2  14        0.22      -11.25     19.41 o 
  -3   2  14       24.18       41.10     24.18 o 
  -2   2  14      113.12      135.56     19.07 o 
  -1   2  14      407.63      441.15     38.51 o 
   0   2  14        0.17      -10.57     10.77 o 
   1   2  14      204.06      204.54     24.11 o 
   2   2  14      131.99      174.24     19.72 o 
   3   2  14        5.58        5.13     15.43 o 
   4   2  14        9.69        2.74     16.47 o 
   5   2  14        0.12      -10.20     16.87 o 
   6   2  14       20.78       20.80     22.59 o 
   7   2  14       13.21       26.47     21.84 o 
   8   2  14       37.14       46.28     22.14 o 
  -6   3  14      111.76       67.17     38.86 o 
  -5   3  14       38.35       46.87     30.45 o 
  -4   3  14        2.04       28.96     25.77 o 
  -3   3  14        8.50       -7.31     19.90 o 
  -2   3  14       49.89       28.36     21.94 o 
  -1   3  14      468.92      478.14     31.63 o 
   0   3  14        6.53        9.05     13.20 o 
   1   3  14      195.51      200.05     34.98 o 
   2   3  14       34.15       27.02     14.14 o 
   3   3  14      583.54      588.49     46.82 o 
   4   3  14       67.20       65.23     19.80 o 
   5   3  14       83.55      103.10     23.83 o 
   6   3  14       34.35       38.61     22.24 o 
   7   3  14       32.34       57.22     22.14 o 
   8   3  14        6.37       10.20     21.74 o 
  -6   4  14       74.83      127.53     36.07 o 
  -5   4  14       19.28       -6.87     25.38 o 
  -4   4  14      139.95      146.89     33.99 o 
  -3   4  14       17.20       17.37     21.60 o 
  -2   4  14      104.64       94.59     28.11 o 
  -1   4  14        8.76        7.66     19.06 o 
   0   4  14      139.15      126.66     17.64 o 
   1   4  14        0.92        2.16     10.28 o 
   2   4  14      151.03      167.95     19.25 o 
   3   4  14        1.56       -6.32     16.17 o 
   4   4  14      250.83      279.64     32.09 o 
   5   4  14       93.94       87.97     21.10 o 
   6   4  14       59.16       56.43     19.65 o 
   7   4  14        1.20       46.33     22.49 o 
   8   4  14       43.76       52.59     23.73 o 
   9   4  14       24.37       38.46     25.82 o 
  -5   5  14       49.43       29.11     28.31 o 
  -4   5  14       40.17       34.58     27.32 o 
  -3   5  14      145.53      171.22     33.64 o 
  -2   5  14      144.56      140.62     29.46 o 
  -1   5  14       92.04       86.38     25.53 o 
   0   5  14       10.67       23.30     12.76 o 
   1   5  14        1.15       10.74     29.26 o 
   2   5  14       49.75       76.42     15.53 o 
   3   5  14        8.83       18.11     12.40 o 
   4   5  14       23.20       45.58     21.30 o 
   5   5  14        1.82       12.14     16.77 o 
   6   5  14      201.89      250.38     32.84 o 
   7   5  14       42.18       37.47     19.26 o 
   8   5  14       58.91       82.55     24.18 o 
   9   5  14        5.03      -11.89     18.06 o 
  -5   6  14       70.77       63.24     30.45 o 
  -4   6  14       36.50        4.78     22.24 o 
  -3   6  14      298.10      305.52     41.40 o 
  -2   6  14       33.09       31.15     23.29 o 
  -1   6  14      117.02       86.48     23.73 o 
   0   6  14        7.00        2.99     18.41 o 
   1   6  14      157.26      183.07     22.89 o 
   2   6  14        3.28        9.53     11.97 o 
   3   6  14      112.71      118.95     19.78 o 
   4   6  14       30.19       38.41     17.32 o 
   5   6  14       10.75        1.84     17.51 o 
   6   6  14        3.90       28.26     19.65 o 
   7   6  14       25.34       34.58     19.53 o 
   8   6  14        0.51      -11.76     17.32 o 
   9   6  14       12.07       -2.44     24.98 o 
  -4   7  14        2.50       17.17     25.68 o 
  -3   7  14        9.94      -17.07     17.07 o 
  -1   7  14      141.44      147.43     32.79 o 
   0   7  14       42.16       45.93     24.98 o 
   1   7  14       13.92      -19.90     19.90 o 
   2   7  14      175.29      154.79     20.33 o 
   3   7  14      115.51      105.88     16.86 o 
   4   7  14       22.42       17.86     16.67 o 
   5   7  14        4.18       -7.35     12.13 o 
   6   7  14        0.45        3.42     12.63 o 
   7   7  14        5.57       33.54     26.17 o 
   8   7  14        0.35       13.58     22.14 o 
   9   7  14        5.40        2.44     25.48 o 
  -3   8  14       21.94       18.81     29.31 o 
  -2   8  14        0.35       57.87     25.03 o 
  -1   8  14        4.22       18.91     21.55 o 
   0   8  14       47.69       62.80     23.64 o 
   1   8  14       12.52       52.84     24.43 o 
   2   8  14      115.80       52.35     25.08 o 
   3   8  14      120.58      103.52     18.01 o 
   4   8  14      156.58      169.58     15.78 o 
   5   8  14        6.73       21.40     21.79 o 
   6   8  14        4.80       52.35     28.81 o 
   7   8  14        1.30       -5.57     19.75 o 
   8   8  14       10.01      -21.40     21.40 o 
   9   8  14       28.86       31.60     25.58 o 
  -2   9  14      123.46       87.67     30.60 o 
  -1   9  14       32.14       56.77     29.36 o 
   0   9  14       11.55      -23.09     23.09 o 
   1   9  14        0.63      -14.28     14.28 o 
   2   9  14       45.51        7.36     19.90 o 
   3   9  14        9.75       50.75     22.34 o 
   4   9  14       33.92       -5.01     25.70 o 
   5   9  14       26.45        1.69     22.19 o 
   6   9  14       72.66       62.30     30.05 o 
   7   9  14       36.86        1.29     28.36 o 
   8   9  14        4.43        7.81     27.12 o 
  -1  10  14       32.21       60.11     26.42 o 
   0  10  14       36.19       34.38     26.02 o 
   1  10  14       17.86       55.98     26.92 o 
   2  10  14        2.48       -4.93     24.58 o 
   3  10  14      141.96       92.10     26.67 o 
   4  10  14       46.10       33.17     32.64 o 
   5  10  14       83.45       39.11     25.92 o 
   6  10  14        2.89      -13.78     23.29 o 
   7  10  14       43.85        3.13     28.81 o 
   8  10  14       38.68       35.28     32.84 o 
   1  11  14        9.91      -21.20     21.20 o 
   2  11  14        0.35        6.62     25.08 o 
   3  11  14      128.86      142.46     30.90 o 
   4  11  14       50.15       56.33     28.11 o 
   5  11  14        2.44      -25.19     28.36 o 
   6  11  14       14.30       37.17     32.94 o 
   7  11  14        0.14       -1.99     26.67 o 
  -3  -3  15        0.50       15.16     16.61 o 
  -2  -3  15        0.39      -10.63     14.26 o 
  -1  -3  15       47.28       51.87     16.61 o 
   0  -3  15       18.99        6.27     22.24 o 
   1  -3  15       51.73       56.53     25.33 o 
  -4  -2  15       13.20       34.19     20.46 o 
  -3  -2  15        6.51        6.07     29.53 o 
  -1  -2  15        9.20       29.94     18.90 o 
   0  -2  15       22.71        6.87     21.50 o 
   1  -2  15       14.08       35.38     22.54 o 
   2  -2  15       25.62       39.41     23.83 o 
   3  -2  15       47.43       44.09     27.32 o 
  -5  -1  15        4.06      -26.12     26.72 o 
  -4  -1  15       11.61      -14.23     24.88 o 
  -3  -1  15       26.11       -1.58     17.44 o 
  -2  -1  15       10.17       42.83     24.33 o 
  -1  -1  15        3.14       -4.08     20.35 o 
   0  -1  15       76.03       81.17     22.03 o 
   1  -1  15        0.09      -14.83     14.83 o 
   2  -1  15       22.66       44.88     22.84 o 
   3  -1  15       25.75       16.97     20.55 o 
   4  -1  15       51.90       53.29     28.21 o 
  -5   0  15       77.14       93.79     35.68 o 
  -4   0  15        2.01      -24.03     25.58 o 
  -3   0  15       77.42       95.81     27.32 o 
  -2   0  15       25.80      -16.13     22.79 o 
  -1   0  15      119.69      115.28     19.25 o 
   0   0  15       57.46       51.64     17.40 o 
   1   0  15       17.54       40.25     21.35 o 
   2   0  15        0.48       -7.31     16.82 o 
   3   0  15        0.24      -11.84     18.46 o 
   4   0  15       38.05       44.14     24.13 o 
   5   0  15       30.49       66.73     25.92 o 
  -5   1  15       22.78       11.84     28.86 o 
  -4   1  15        9.66       40.60     30.55 o 
  -3   1  15       22.47      -11.44     30.10 o 
  -2   1  15       45.13       74.15     19.31 o 
  -1   1  15      232.56      231.97     25.09 o 
   0   1  15        1.99       -3.77     35.65 o 
   1   1  15       52.75       57.19     18.70 o 
   2   1  15        4.45      -14.18     14.18 o 
   3   1  15      165.41      152.41     27.32 o 
   4   1  15       36.33       27.96     21.40 o 
   5   1  15       47.29       72.50     26.12 o 
   6   1  15        2.20        9.40     21.69 o 
  -5   2  15        5.95       47.12     38.21 o 
  -4   2  15       18.77       32.24     25.82 o 
  -3   2  15        9.60       38.26     25.28 o 
  -2   2  15      114.81      106.16     20.38 o 
  -1   2  15        8.39       -9.54     12.63 o 
   0   2  15      211.24      205.34     21.62 o 
   1   2  15       38.94       14.59     14.93 o 
   2   2  15       71.56       92.00     23.04 o 
   3   2  15        0.11      -12.59     12.59 o 
   4   2  15       86.71      113.90     25.43 o 
   5   2  15      119.06      147.73     29.41 o 
   6   2  15       19.14       23.83     23.78 o 
   7   2  15        0.61      -12.59     21.25 o 
  -5   3  15      106.43      202.02     43.04 o 
  -4   3  15        3.27      -10.00     24.43 o 
  -3   3  15       11.13       14.53     23.39 o 
  -2   3  15       28.58        9.30     23.29 o 
  -1   3  15       60.78       50.77     16.79 o 
   0   3  15       19.58       11.00     28.41 o 
   1   3  15        7.04       15.68     13.26 o 
   2   3  15      215.96      240.08     30.70 o 
   3   3  15       83.60       65.08     21.55 o 
   4   3  15       73.95       80.71     23.19 o 
   5   3  15        3.67       18.01     21.69 o 
   6   3  15       33.94       67.17     23.04 o 
   7   3  15        0.07      -16.22     16.22 o 
  -5   4  15       75.56       90.86     35.08 o 
  -4   4  15        0.22      -21.35     21.35 o 
  -3   4  15       57.93       62.20     28.96 o 
  -2   4  15      242.33      242.12     36.62 o 
  -1   4  15       80.50       65.98     27.22 o 
   0   4  15        7.73        4.18     27.49 o 
   1   4  15       21.01       47.42     15.21 o 
   2   4  15        2.02       -2.14     11.81 o 
   3   4  15       87.93      149.13     34.83 o 
   4   4  15       94.24      111.36     23.59 o 
   5   4  15       70.95       80.46     23.09 o 
   6   4  15       28.88       20.70     28.06 o 
   7   4  15       31.84       25.73     21.20 o 
   8   4  15        3.73        5.97     19.80 o 
  -4   5  15       45.03       51.00     28.66 o 
  -3   5  15       86.86       63.44     26.22 o 
  -2   5  15      513.32      554.31     53.39 o 
  -1   5  15        6.18       37.77     24.58 o 
   0   5  15      128.14      122.40     24.03 o 
   1   5  15       15.61        9.27     14.90 o 
   2   5  15       94.14      128.26     18.33 o 
   3   5  15      109.09      141.76     25.97 o 
   5   5  15        0.73      -14.08     14.08 o 
   6   5  15       60.28       36.17     20.55 o 
   7   5  15       40.83       -7.56     18.71 o 
   8   5  15        2.21       55.83     24.68 o 
  -4   6  15        0.40        7.21     29.21 o 
  -3   6  15       69.64       53.24     28.56 o 
  -2   6  15       39.47       53.24     29.51 o 
  -1   6  15      152.74       88.32     27.17 o 
   0   6  15       65.85       89.12     26.57 o 
   1   6  15        6.92        2.90     12.85 o 
   2   6  15       33.68       57.92     15.85 o 
   3   6  15      130.77      115.45     31.32 o 
   4   6  15       58.88       95.64     25.68 o 
   5   6  15        0.62       -1.24     18.36 o 
   6   6  15       17.69       21.45     19.21 o 
   7   6  15       13.46       27.77     22.19 o 
  -3   7  15       74.25       56.97     32.99 o 
  -2   7  15       53.46       17.81     23.39 o 
  -1   7  15       37.12       42.84     23.44 o 
   0   7  15       19.97       24.63     26.72 o 
   1   7  15       89.06       83.89     29.51 o 
   2   7  15       85.95       85.12     17.04 o 
   3   7  15      149.66      155.78     19.31 o 
   4   7  15       28.15       48.07     22.14 o 
   5   7  15       27.53       28.01     20.95 o 
   6   7  15       29.40        9.60     20.05 o 
  -2   8  15       21.05       24.13     27.62 o 
  -1   8  15        3.62      -14.93     14.93 o 
   0   8  15      220.43      273.52     40.40 o 
   1   8  15        0.41        1.54     20.10 o 
   2   8  15       45.09       54.14     25.87 o 
   3   8  15      116.32      143.74     19.21 o 
   7   8  15       19.12       27.47     27.22 o 
   8   8  15        0.23      -21.10     21.10 o 
  -1   9  15       13.78       49.96     30.35 o 
   0   9  15        9.80        3.09     23.93 o 
   1   9  15       32.12       -3.63     24.98 o 
   2   9  15       30.22        6.42     26.47 o 
   3   9  15       12.84       46.67     26.12 o 
   4   9  15       46.60       57.57     27.12 o 
   5   9  15        5.28      -14.68     14.68 o 
   6   9  15       14.15       58.47     30.10 o 
   7   9  15       16.86      -20.30     20.30 o 
   1  10  15      160.10      169.93     37.27 o 
   2  10  15        4.72       49.56     28.76 o 
   3  10  15       57.55       30.60     24.48 o 
   4  10  15       38.64       47.06     18.40 o 
   5  10  15        0.17        9.40     27.81 o 
   6  10  15       32.93       29.56     27.72 o 
   7  10  15       30.26       16.77     26.37 o 
   3  11  15      124.79      123.45     30.75 o 
   4  11  15        3.89        6.67     24.33 o 
  -1  -2  16        6.86       16.43     35.05 o 
   0  -2  16        1.02        4.68     19.95 o 
  -3  -1  16        4.19       -1.89     17.38 o 
  -2  -1  16       37.79       49.60     32.02 o 
  -1  -1  16        0.83       -1.24     15.78 o 
   0  -1  16        4.98      -12.64     24.93 o 
   1  -1  16       28.67       36.67     23.24 o 
   2  -1  16        0.22        4.43     20.40 o 
   3  -1  16       13.90       30.55     21.55 o 
  -4   0  16        0.12      -15.62     24.33 o 
  -3   0  16        0.10       10.78     21.02 o 
  -2   0  16       65.66       80.26     20.66 o 
  -1   0  16        0.57        3.60     15.53 o 
   0   0  16       33.57       36.48     19.33 o 
   1   0  16        1.72      -18.26     19.85 o 
   2   0  16       32.80       52.25     22.69 o 
   3   0  16        1.88        0.65     18.46 o 
   4   0  16       55.87       37.67     22.29 o 
  -4   1  16        0.06       -6.77     27.52 o 
  -3   1  16        0.71      -22.94     22.94 o 
  -2   1  16        2.42      -11.92     11.92 o 
  -1   1  16      100.25      162.68     33.59 o 
   0   1  16        2.30       -5.00     15.41 o 
   1   1  16        4.10       15.47     20.00 o 
   2   1  16        0.82       15.47     22.14 o 
   3   1  16        9.67        5.37     19.16 o 
   4   1  16       10.47       -7.12     20.55 o 
   5   1  16       14.78       42.10     25.13 o 
  -4   2  16       13.21       69.51     35.68 o 
  -3   2  16        1.64       -2.59     23.14 o 
  -2   2  16       67.26       44.19     17.94 o 
  -1   2  16      115.58      118.49     21.02 o 
   0   2  16       14.02       -3.77     30.92 o 
   1   2  16       50.83       36.77     22.79 o 
   2   2  16        3.89       -2.19     20.15 o 
   3   2  16       59.74       44.88     22.49 o 
   4   2  16        5.22       31.10     23.83 o 
   5   2  16        4.72       12.34     23.98 o 
   6   2  16        2.69       27.86     20.10 o 
  -4   3  16        0.30       62.60     35.23 o 
  -3   3  16       38.66       93.35     32.69 o 
  -2   3  16      154.67       90.51     34.03 o 
  -1   3  16       26.35       27.64     17.94 o 
   0   3  16       42.65       95.28     21.81 o 
   1   3  16        7.43        4.79     14.34 o 
   2   3  16      132.17       87.97     26.62 o 
   3   3  16       71.92       50.65     23.09 o 
   4   3  16       26.77        5.72     20.20 o 
   5   3  16        0.24      -17.17     17.17 o 
   6   3  16       22.36       19.75     21.40 o 
  -4   4  16        0.37       12.24     26.92 o 
  -3   4  16       11.24       46.67     31.99 o 
  -2   4  16       46.89       13.98     25.87 o 
  -1   4  16       54.50       62.15     26.27 o 
   0   4  16       10.47       33.02     15.06 o 
   1   4  16       30.41       71.53     40.85 o 
   2   4  16        0.14      -15.87     15.87 o 
   3   4  16       66.32       62.89     27.86 o 
   4   4  16      216.42      218.44     31.85 o 
   6   4  16       11.19       23.34     22.69 o 
   7   4  16       28.94       15.62     21.45 o 
  -3   5  16       11.02       13.53     24.63 o 
  -2   5  16       76.17       77.18     28.36 o 
  -1   5  16       18.73       12.74     23.19 o 
   0   5  16        8.21        9.40     13.90 o 
   1   5  16      121.43      146.16     21.32 o 
   2   5  16        0.12      -11.23     11.23 o 
   3   5  16       73.59       77.57     24.13 o 
   4   5  16        3.45        4.53     24.03 o 
   5   5  16       17.43        6.72     19.26 o 
   6   5  16       41.39       25.87     22.34 o 
   7   5  16       75.06       50.50     24.33 o 
  -3   6  16       84.15       65.98     32.34 o 
  -2   6  16      117.52      177.89     37.97 o 
  -1   6  16        0.57       -3.43     21.69 o 
   0   6  16       46.06       64.98     25.58 o 
   1   6  16       10.03       15.78     15.73 o 
   2   6  16      120.25      100.69     20.43 o 
   3   6  16       60.12       57.37     21.74 o 
   4   6  16       22.64      -15.43     15.43 o 
   5   6  16        4.55       35.33     21.45 o 
   6   6  16       43.30       30.15     21.69 o 
   7   6  16       29.68       39.81     22.84 o 
  -2   7  16        5.36      -22.59     22.59 o 
  -1   7  16       27.95       10.75     26.02 o 
   0   7  16       37.32       73.39     28.61 o 
   1   7  16       54.23       40.65     26.77 o 
   2   7  16       41.03       80.70     17.32 o 
   4   7  16       23.63       44.24     24.88 o 
   5   7  16        3.07       -4.63     19.11 o 
   6   7  16       54.50      122.85     25.08 o 
  -1   8  16       20.37      -23.04     23.04 o 
   0   8  16        0.32       -0.15     22.34 o 
   1   8  16       44.29       57.22     23.93 o 
   2   8  16       20.49       28.31     25.23 o 
   3   8  16      156.10      194.09     43.51 o 
   0   9  16        0.17      -17.07     22.39 o 
   1   9  16       44.13       -6.07     26.82 o 
   2   9  16       41.89       44.14     27.17 o 
   3   9  16        0.53       -9.06     22.89 o 
   3  10  16       21.14      -18.91     24.73 o 
  -1   0  17        0.18        2.61     18.91 o 
   0   0  17        7.16        3.73     20.35 o 
   1   0  17        7.11       16.17     18.71 o 
  -2   1  17       29.50       13.03     18.36 o 
  -1   1  17       34.13       32.02     21.64 o 
   0   1  17        0.78       32.69     22.89 o 
   1   1  17       11.78       17.22     22.79 o 
   2   1  17        1.95       14.63     20.95 o 
   3   1  17        0.47       17.56     23.04 o 
  -2   2  17        8.31       13.69     21.67 o 
  -1   2  17       44.08       10.19     19.28 o 
   0   2  17       28.49       11.52     16.76 o 
   1   2  17       67.20       85.73     27.91 o 
   2   2  17        5.35        3.88     20.80 o 
   3   2  17        0.41      -14.73     20.60 o 
   4   2  17        0.51       35.28     22.94 o 
  -2   3  17       30.73       43.69     30.25 o 
  -1   3  17       19.60       36.96     44.78 o 
   0   3  17        0.45      -36.60     36.60 o 
   1   3  17       31.65       30.55     27.27 o 
   2   3  17       47.44       39.81     23.73 o 
   3   3  17      168.47      199.13     40.45 o 
   4   3  17       31.88       24.78     24.18 o 
   5   3  17       33.13       39.61     24.18 o 
  -2   4  17       40.65       47.82     27.91 o 
  -1   4  17        2.91      -16.37     20.85 o 
   0   4  17        0.39       31.33     16.18 o 
   1   4  17        0.67       18.40     17.09 o 
   2   4  17       16.45       42.89     23.54 o 
   3   4  17       16.36       18.96     22.49 o 
   4   4  17      132.52      117.68     27.86 o 
   5   4  17       18.01        1.64     19.85 o 
  -2   5  17       24.75       15.57     24.88 o 
  -1   5  17        5.32       -2.04     25.53 o 
   0   5  17       14.80       15.65     17.38 o 
   1   5  17        1.76       30.56     18.35 o 
   2   5  17        2.96       48.41     31.15 o 
   3   5  17        6.00       11.25     20.95 o 
   4   5  17       12.79       27.81     20.40 o 
   5   5  17        0.63       25.13     25.87 o 
  -1   6  17       53.87       61.10     31.20 o 
   0   6  17       17.94       13.83     28.06 o 
   1   6  17       10.44       14.08     16.31 o 
   2   6  17        4.68       12.81     15.80 o 
   3   6  17       44.06       57.97     26.22 o 
   4   6  17        0.08       -4.03     22.94 o 
   5   6  17       10.53       64.69     25.77 o 
   6   6  17        0.81       20.85     22.79 o 
   0   7  17        9.08       44.73     29.71 o 
   1   7  17       49.58       78.97     31.85 o 
   2   7  17       66.54       70.70     20.16 o 
   3   7  17       55.97       54.34     24.28 o 
   4   7  17       13.00       36.67     23.34 o 
   5   7  17       11.77        3.33     24.13 o 
   1   8  17        1.66      -17.71     21.55 o 
   2   8  17       52.43       50.16     29.06 o 
   3   8  17       28.54       28.66     23.29 o 
   1   4  18       16.65       47.47     27.47 o 
   2   4  18        7.89      -14.88     22.54 o 
   1   5  18        0.23       22.35     18.29 o 
   2   5  18        6.99       21.10     22.04 o 
   3   5  18        0.11        6.87     22.84 o 
                                                 
